# Supplementary material for: Deep sequencing analyses expands the Pseudomonas aeruginosa AmpR regulon to include small RNA-mediated regulation of iron acquisition, heat shock and oxidative stress response
Source: Nucleic Acids Res. 2013 Oct 23;42(2):979–98. doi: 10.1093/nar/gkt942 (PMC3902932; doi:10.1093/nar/gkt942)
Supplement: Supplementary Data [file supp_gkt942_nar-01126-n-2013-File015.xlsx]

## Sheet: Supplementary Table 1
Supplementary Table 1: Primers used in this study.
Primer Name	Sequence
DBS_V5F	5' GGGGTACCCTGCAGGAATTCGAGCTC 3'
DBS_V5R	5' CTAGCTAGCTAGTGTTGAATCAAGTCCGAG 3'
DBS_ampRF1	5' GGGGTACCTGGCGAACAGCAGTGTGGAAGCGG 3'
DBS_ampRR	5' CGAGCTCTCTCCCCCGCGCCTCAAC 3'
DBS_RT_clpXF	5' TGCGATTACGATGTGGAGA 3'
DBS_RT_clpXR	5' CCCTCGATGAGCTTCAGCA 3'
DB_ampC_quale_F	5' CGCCGTACAACCGGTGAT 3'
DB_ampC_quale_R	5' CGGCCGTCCTCTTTCGA 3'
DB_RT_5181.1 F	5' GGATGCTGGCCATTCTAACG 3'
DB_RT_5181.1 R	5' GCGTCTTAAGGAAAAAGTCGATGA 3'
DB_RT_prrF1_F	5' CACTCAACTGGTCGCGAGATC 3'
DB_RT_prrF1_R	5' GCCTGATGAGGAGATAATCTGAAGA 3'
DB_RT_prrF2_F	5' GCGAGGCCAGCAGGTAAG 3'
DB_RT_prrF2_R	5' CGTGATTAGCCTGATGAGGAGAT 3'
DB_RT_dnaJ_F	5' CCGCCTGGCGATGAAAT 3'
DB_RT_dnaJ_R	5' TTGTCCTCGGCTTCCTTGTC 3'
DB_RT_dnaK_F	5' GCGTGGCTATCCTGGAGAAC 3'
DB_RT_dnaK_R	5' CAGGGTTTCGCCATCGTT 3'
DB_RT_grpE_F	5' GAGATGTCCGATCCCAACGA 3'
DB_RT_grpE_R	5' TCGAACATCTTCAGGGTCAGTTC 3'
DB_RT_phzA1_F	5' CGAGAACGGCCGGATAAAA 3'
DB_RT_phzA1_R	5' TTGCGGAACGGCTATTCC 3'
DB_RT_phzA2_F	5' TTACCGACAACCTGGAATTGC 3'
DB_RT_phzA2_R	5' GTTCGGCCCCCTTCATG 3'
DB_RT_phzH_F	5' CGCGGGTTGGGTGGAT 3'
DB_RT_phzH_R	5' GGCGAGCGTATCGGTCAT 3'
DB_RT_phzM_F	5' GCTGCGCGTAATTTGATACAAG 3'
DB_RT_phzM_R	5' GATCCCGCTCTCGATCAGATC 3'
DB_RT_lasR_F	5' GACCAGTTGGGAGATATCGGTTA 3'
DB_RT_lasR_R	5' TCCGCCGAATATTTCCCATA 3'
DB_RT_qscR_F	5' ACCAGCGCACGGTGAAGT 3'
DB_RT_qscR_R	5' CGCCTTGTTGCTGGAGTTG 3'
DB_RT_rhlR_F	5' AACGCGAGATCCTGCAATG 3'
DB_RT_rhlR_R	5' TCAGGATGATGGCGATTTCC 3'
DB_RT_gacA_F	5' GTGCAGAGCATCTCCGACAA 3'
DB_RT_gacA_R	5' AAGATGCGGTAGCGATAGGTATTC 3'
DB_RT_gacS_F	5' GGTTCTGGAAAACCTCCCTTTC 3'
DB_RT_gacS_R	5' GTCGCCCTGCAATTGGAT 3'
DB_RT_ladS_F	5' TGCTGATCTACAACCTGTTCATCTT 3'
DB_RT_ladS_R	5' CGAACGAAGCGATATAGAGGATGT 3'
DB_RT_retS_F	5' GCTGGAGTCCGGGCAGAT 3'
DB_RT_retS_R	5' CCAGGCAGTCCTCGATCAAC 3'
DB_RT_rsmZ_F	5' CGCAACCCCGAAGGAT 3'
DB_RT_rsmZ_R	5' CTTCAGTCCCTCGTCATCATC 3'
DB-RT-katA F	5' TGGCCCCACGGTGACTAC 3'
DB-RT-katA R	5' GGGTTACGGTTCAGCTCGAA 3'
DB-RT-OxyR F	5' CCGCTGTACATCGAGGAGAAC 3'
DB-RT-OxyR R	5' CGCCGGTACGCAGCTT 3'
DBS_ChIP_ampCF	5' GGTCGAACCAATCTCTGCTCCAAA 3'
DBS_ChIP_ampCR	5' TTGTCGTTGGCTGCATGAGAAACC 3'
DB_ChIP_oprI F	5' GCCGCACGCTGGATATTT 3'
DB_ChIP_oprI R	5' TCCCCCCGACTTTAGCAGTA 3'
DB-RTChIP-lasR F	5' GGCACAACGCCAACTCTATAGA 3'
DB-RTChIP-lasR R	5' CCCGACGACCCCTGAAG 3'

## Sheet: Supplementary Table 2 
Supplementary Table 2: Key to identifying AmpR-regulated genes. Using the data from Figure 2, AmpR-regulated genes, both in the presence and absence of ß-lactam stress, were identified using this table. Condition 1: PAO1 uninduced vs. PAO1 induced; Condition II: PAO∆ampR uninduced vs. PAO∆ampR induced; Condition III: PAO1 uninduced vs. PAO∆ampR uninduced; Condition IV: PAO1 induced vs. PAO∆ampR i…
Regulation	Venn Category	# Genes Regulated (Total in Category)	Condition (Expression)	Regulation
AmpR-dependent, ß-lactam independent (654)	B	135 (281)	II (up)	Negative
	B	146 (281)	II (down)	Positive
	C	132 (171)	III (up)	Negative
	C	39 (171)	III (down)	Positive
	J	70 (185)	III (up), IV (up)	Negative
	J	115 (185)	III (down), IV (down)	Positive
	M	2 (12)	I (down), III (up), IV (up)	Negative
	M	6 (12)	I (up), III (down), IV (down)	Positive
	N	2 (27)	II (up), III (up), IV (up)	Negative
	N	7 (27)	II (down), III (down), IV (down)	Positive
AmpR-ß-lactam-dependent (483)	D	239 (392)	IV (up)	Negative
	D	153 (392)	IV (down)	Positive
	H	72 (116)	I (up), IV (down)	Positive
	L	11 (26)	I (up), II (down), IV (down)	Positive
	L	8 (26)	I (down), II (up), IV (up)	Negative
AmpR-independent, ß-lactam-dependent (486)	A	26 (108)	I (down)	Negative
	A	82 (108)	I (up)	Positive
	G	49 (65)	II (down), III (up)	Negative
	G	16 (65)	II (up), III (down)	Positive
	F	16 (47)	I (down), III (down)	Negative
	F	31 (47)	I (up), III (up)	Positive
	I	84 (198)	II (down), IV (down)	Negative
	I	114 (198)	II (up), IV (up)	Positive
	E	19 (50)	I (down), II (down)	Negative
	E	31 (50)	I (up), II (up)	Positive
	L	6 (26)	I (down), II (down), IV (down)	Negative
	L	1 (26)	I (up), II (up), IV (up)	Positive
	N	8 (27)	II (down), III (up), IV (down)	Negative
	N	3 (27)	II (up), III (down), IV (up)	Positive

## Sheet: Supplementary Table 3 
Supplementary Table 3: AmpR-dependent genes. The positively and negatively AmpR-regulated genes are classified based on information in Supplementary Table S1. Only genes that are > 2.0, Bonferroni correction (<0.05) are listed. Functional categorization, gene ID and gene/product names are from the Pseudomonas Genome database (Winsor et al 2011 NAR). Lack of expression of a gene under any of the f…
Gene ID	Gene name	Product Name	Condition 1		Condition 2		Condition 3		Condition 4
			Fold Change	Corrected p-value	Fold Change	Corrected p-value	Fold Change	Corrected p-value	Fold Change	Corrected p-value
Genes positively regulated by AmpR (314)
Adaptation, Protection
PA1001	phnA	anthranilate synthase component I	NA	NA	NA	NA	-19.9613	8.86392e-11	-81.1549	0
PA2385	pvdQ	3-oxo-C12-homoserine lactone acylase PvdQ	NA	NA	NA	NA	-11.1688	1.10032e-07	NA	NA
PA2386	pvdA	L-ornithine N5-oxygenase	NA	NA	NA	NA	-5.33763	0	-7.20668	6.04904e-14
PA2392	pvdP	PvdP	NA	NA	NA	NA	-102.628	0	-18.5036	0
PA2394	pvdN	PvdN	NA	NA	NA	NA	-7.84192	1.73993e-08	-67.1234	5.34601e-14
PA2395	pvdO	PvdO	NA	NA	NA	NA	-82.9244	0	-2.92163	7.65048e-06
PA2411		probable thioesterase	NA	NA	NA	NA	-5.22795	9.30731e-14	-23.373	0
PA2413	pvdH	L-2,4-diaminobutyrate:2-ketoglutarate 4-aminotransferase, PvdH	NA	NA	NA	NA	-3.46946	5.93675e-10	-4.09028	1.04762e-10
PA2424	pvdL	PvdL	NA	NA	NA	NA	-5.16596	1.79872e-05	-7.14175	1.19123e-05
PA2425	pvdG	PvdG	NA	NA	NA	NA	-7.60429	5.66323e-07	-37.554	2.5757e-08
PA2788		probable chemotaxis transducer	NA	NA	NA	NA	-12.357	2.08246e-06	NA	NA
PA2850	ohr	organic hydroperoxide resistance protein	NA	NA	-30.6301	4.59049e-08	NA	NA	NA	NA
PA2867		probable chemotaxis transducer	NA	NA	-2.56397	6.69205e-08	NA	NA	NA	NA
PA3327		probable non-ribosomal peptide synthetase	NA	NA	NA	NA	-22.2584	0	-112.97	1.02574e-14
PA3331		cytochrome P450	NA	NA	NA	NA	-15.6838	7.88536e-14	-159.985	0
PA3450		probable antioxidant protein	NA	NA	NA	NA	-4.27741	8.61121e-07	NA	NA
PA3475	pheC	cyclohexadienyl dehydratase precursor	NA	NA	NA	NA	-3.80215	1.5819e-06	-3.57088	7.5061e-09
PA4236	katA	catalase	NA	NA	NA	NA	-2.0776	1.58086e-09	NA	NA
PA4468	sodM	superoxide dismutase	NA	NA	NA	NA	-34.7551	3.25851e-07	NA	NA
PA4566	obg	GTP-binding protein Obg	NA	NA	-2.24183	1.38496e-11	NA	NA	NA	NA
Amino acid biosynthesis and metabolism
PA0292	aguA	agmatine deiminase	NA	NA	-6.87013	5.28168e-12	NA	NA	NA	NA
PA0297	spuA	probable glutamine amidotransferase	NA	NA	-2.16951	2.28967e-06	NA	NA	NA	NA
PA1002	phnB	anthranilate synthase component II	NA	NA	NA	NA	-31.3545	1.36298e-06	NA	NA
PA1217		probable 2-isopropylmalate synthase	NA	NA	NA	NA	-39.7346	3.84665e-08	NA	NA
PA1757	thrH	homoserine kinase	NA	NA	-3.61586	1.65356e-07	NA	NA	NA	NA
PA3121	leuC	3-isopropylmalate dehydratase large subunit	NA	NA	-10.8476	5.82211e-09	NA	NA	NA	NA
PA3418	ldh	leucine dehydrogenase	NA	NA	NA	NA	-5.94085	3.35236e-07	NA	NA
PA3736	hom	homoserine dehydrogenase	NA	NA	-2.23526	2.53054e-06	NA	NA	NA	NA
PA5092	hutI	imidazolone-5-propionate hydrolase HutI	NA	NA	-21.7375	5.35329e-06	NA	NA	NA	NA
Antibiotic Resistance and susceptibility
PA5471		hypothetical protein	NA	NA	-3.05339	2.95894e-12	NA	NA	NA	NA
Biosynthesis of cofactors, prosthetic groups and carriers
PA0350	folA	dihydrofolate reductase	NA	NA	-5.0622	2.37912e-08	NA	NA	NA	NA
PA0582	folB	dihydroneopterin aldolase	NA	NA	-3.61586	1.11088e-06	NA	NA	NA	NA
PA0996	pqsA	probable coenzyme A ligase	NA	NA	NA	NA	-17.3473	3.99259e-15	-101.679	0
PA0997	pqsB	PqsB	NA	NA	NA	NA	-25.1892	4.82777e-14	-8.44026	0
PA0998	pqsC	PqsC	NA	NA	NA	NA	-81.2612	7.74702e-14	-89.1773	0
PA0999	pqsD	3-oxoacyl-[acyl-carrier-protein] synthase III	NA	NA	NA	NA	-5.94085	1.24179e-13	-18.5036	0
PA1000	pqsE	Quinolone signal response protein	NA	NA	NA	NA	-8.23798	0	-190.257	0
PA3627	ygbB	2C-methyl-D-erythritol 2,4-cyclodiphosphate synthase	NA	NA	-2.35031	3.62986e-07	NA	NA	NA	NA
PA4055	ribC	riboflavin synthase alpha chain	NA	NA	-2.65163	1.46286e-05	NA	NA	NA	NA
Carbon compound catabolism
PA0211	mdcD	malonate decarboxylase beta subunit	NA	NA	-20.2783	1.17673e-05	NA	NA	NA	NA
PA0810		probable haloacid dehalogenase	NA	NA	-24.9579	9.50458e-07	NA	NA	NA	NA
PA2300	chiC	chitinase	NA	NA	NA	NA	-232.754	0	-14.9328	0
PA2507	catA	catechol 1,2-dioxygenase	NA	NA	-7.95488	5.38276e-09	NA	NA	NA	NA
PA2514	antC	anthranilate dioxygenase reductase	NA	NA	-8.67806	3.03438e-09	-2.13871	1.90366e-05	-31.164	0
PA5418	soxA	sarcosine oxidase alpha subunit	NA	NA	-15.9098	5.00537e-07	NA	NA	NA	NA
Cell wall / LPS / capsule ; Motility & Attachment
PA1078	flgC	flagellar basal-body rod protein FlgC	NA	NA	-2.89269	1.24109e-06	NA	NA	NA	NA
PA1094	fliD	flagellar capping protein FliD	NA	NA	-1.98872	2.20068e-08	NA	NA	NA	NA
Central intermediary metabolism
PA0654	speD	S-adenosylmethionine decarboxylase proenzyme	NA	NA	-2.89269	4.36289e-12	NA	NA	NA	NA
PA2193	hcnA	hydrogen cyanide synthase HcnA	NA	NA	NA	NA	-150.054	6.88177e-14	-9.73876	0
PA2194	hcnB	hydrogen cyanide synthase HcnB	NA	NA	NA	NA	-4.51505	7.20573e-10	-5.0085	5.09026e-14
PA2195	hcnC	hydrogen cyanide synthase HcnC	NA	NA	NA	NA	-3.93794	5.30676e-10	-12.1734	0
PA2393		probable dipeptidase precursor	NA	NA	NA	NA	-17.1097	1.14553e-10	-63.984	2.0782e-13
PA3629	adhC	alcohol dehydrogenase class III	NA	NA	-2.31415	2.79235e-07	NA	NA	NA	NA
PA4130		probable sulfite or nitrite reductase	NA	NA	NA	NA	-12.0243	0	-32.1379	0
PA5058	phaC2	poly(3-hydroxyalkanoic acid) synthase 2	NA	NA	NA	NA	-6.89139	1.10269e-05	-25.605	5.39955e-06
PA5421	fdhA	glutathione-independent formaldehyde dehydrogenase	NA	NA	-4.70061	1.87003e-06	NA	NA	NA	NA
Chemotaxis
PA0415	chpC	probable chemotaxis protein	NA	NA	-2.41057	1.25857e-05	NA	NA	NA	NA
DNA replication, recombination, modification and repair
PA3867		probable DNA invertase	NA	NA	-22.813	3.0375e-06	NA	NA	NA	NA
Energy metabolism
PA1175	napD	NapD protein of periplasmic nitrate reductase	NA	NA	NA	NA	-3.80215	1.75445e-05	-43.5285	1.7378e-09
PA1320	cyoD	cytochrome o ubiquinol oxidase subunit IV	NA	NA	NA	NA	-35.1688	2.7304e-07	NA	NA
PA3930	cioA	cyanide insensitive terminal oxidase	NA	NA	NA	NA	-3.98037	5.68643e-10	-9.73876	0
PA4133		cytochrome c oxidase subunit (cbb3-type)	NA	NA	NA	NA	-24.3179	5.30895e-14	-37.9811	0
PA5490	cc4	cytochrome c4 precursor	NA	NA	-2.11389	0	NA	NA	NA	NA
Fatty acid and phospholipid metabolism
PA3333	fabH2	3-oxoacyl-[acyl-carrier-protein] synthase III	NA	NA	NA	NA	-147.56	3.15414e-14	-37.0073	0
PA3334		probable acyl carrier protein	2.8335	0	NA	NA	-118.167	0	-359.11	1.64167e-13
PA4050	pgpA	phosphatidylglycerophosphatase A	NA	NA	-3.61586	7.94103e-09	NA	NA	NA	NA
PA4351		probable acyltransferase	NA	NA	NA	NA	-30.4163	2.03378e-06	-27.7305	2.09122e-06
Hypothetical, unclassified, unknown
PA0050		hypothetical protein	NA	NA	NA	NA	-4.51505	0	-4.38244	8.01901e-15
PA0057		hypothetical protein	NA	NA	-24.6628	1.11386e-06	NA	NA	NA	NA
PA0066		conserved hypothetical protein	NA	NA	-5.0622	7.493e-08	NA	NA	NA	NA
PA0122		conserved hypothetical protein	NA	NA	NA	NA	-14.7333	1.06834e-13	-42.8505	1.48067e-13
PA0128		conserved hypothetical protein	NA	NA	-5.0622	5.14975e-12	NA	NA	NA	NA
PA0160		hypothetical protein	NA	NA	-47.0979	5.36104e-12	-2.37634	1.51723e-06	-77.228	5.34601e-14
PA0200		hypothetical protein	NA	NA	NA	NA	-3.96057	0	-9.73876	0
PA0264		hypothetical protein	NA	NA	-21.0077	7.91411e-06	NA	NA	NA	NA
PA0284		hypothetical protein	NA	NA	NA	NA	-64.5723	8.55838e-13	-39.247	1.1939e-08
PA0320		conserved hypothetical protein	NA	NA	-37.4368	1.10647e-09	NA	NA	NA	NA
PA0387		conserved hypothetical protein	NA	NA	-2.65163	4.48922e-06	NA	NA	NA	NA
PA0433		hypothetical protein	NA	NA	-20.1384	1.25857e-05	NA	NA	NA	NA
PA0569		hypothetical protein	NA	NA	NA	NA	-25.0886	1.87419e-05	NA	NA
PA0570		hypothetical protein	NA	NA	-25.173	8.47355e-07	NA	NA	NA	NA
PA0587		conserved hypothetical protein	NA	NA	NA	NA	-4.9111	1.59228e-06	NA	NA
PA0591		conserved hypothetical protein	NA	NA	-3.61586	2.87044e-06	NA	NA	NA	NA
PA0614		hypothetical protein	NA	NA	-3.06194	1.53309e-13	NA	NA	NA	NA
PA0671		hypothetical protein	NA	NA	-3.25427	7.37793e-07	NA	NA	NA	NA
PA0719		hypothetical protein of bacteriophage Pf1	NA	NA	-34.7627	4.83241e-09	NA	NA	NA	NA
PA0774		conserved hypothetical protein	NA	NA	-3.97744	5.46747e-06	NA	NA	NA	NA
PA0805		hypothetical protein	NA	NA	-2.68606	3.70373e-13	NA	NA	NA	NA
PA0812		hypothetical protein	NA	NA	-8.67806	1.81421e-07	NA	NA	NA	NA
PA0814		conserved hypothetical protein	NA	NA	-30.2076	5.78305e-08	NA	NA	NA	NA
PA0826		hypothetical protein	NA	NA	-27.4185	2.60736e-07	NA	NA	NA	NA
PA0910		hypothetical protein	NA	NA	-2.41888	1.50197e-14	NA	NA	NA	NA
PA0911		hypothetical protein	NA	NA	-3.05704	6.55812e-14	NA	NA	NA	NA
PA0983		conserved hypothetical protein	NA	NA	NA	NA	-73.8545	2.81935e-14	-49.8764	9.9711e-11
PA1134		hypothetical protein	NA	NA	-25.173	8.47355e-07	NA	NA	NA	NA
PA1216		hypothetical protein	NA	NA	NA	NA	-37.9654	8.26248e-08	-76.9179	1.02574e-14
PA1299		conserved hypothetical protein	NA	NA	-4.33903	2.58051e-07	NA	NA	NA	NA
PA1371		hypothetical protein	NA	NA	NA	NA	-2.56645	1.7917e-05	NA	NA
PA1377		conserved hypothetical protein	NA	NA	-2.89269	1.22134e-05	NA	NA	NA	NA
PA1378		hypothetical protein	NA	NA	NA	NA	-26.0424	1.28038e-05	NA	NA
PA1533		conserved hypothetical protein	NA	NA	NA	NA	-1.96897	2.84699e-07	NA	NA
PA1539		hypothetical protein	NA	NA	-25.7957	6.09997e-07	NA	NA	NA	NA
PA1656		hypothetical protein	NA	NA	NA	NA	-5.94085	2.94396e-09	NA	NA
PA1657		conserved hypothetical protein	2.66683	2.57857e-13	NA	NA	-79.2443	1.85538e-14	-226.657	0
PA1664		hypothetical protein	NA	NA	NA	NA	-33.5226	5.42676e-07	-50.9376	6.21333e-11
PA1888		hypothetical protein	NA	NA	NA	NA	-28.4942	4.59129e-06	NA	NA
PA2031		hypothetical protein	NA	NA	NA	NA	-27.8041	6.11237e-06	-28.1655	1.72623e-06
PA2033		hypothetical protein	NA	NA	NA	NA	-25.9994	1.30059e-05	NA	NA
PA2066		hypothetical protein	NA	NA	NA	NA	-40.6836	2.56765e-08	-33.7193	1.42967e-07
PA2126		conserved hypothetical protein	NA	NA	-27.5478	2.43973e-07	NA	NA	NA	NA
PA2274		hypothetical protein	NA	NA	NA	NA	-37.5134	1.00206e-07	NA	NA
PA2330		hypothetical protein	NA	NA	NA	NA	-30.9802	1.59052e-06	NA	NA
PA2362		hypothetical protein	NA	NA	NA	NA	-34.2514	3.99408e-07	-3.40856	4.54125e-06
PA2363		hypothetical protein	NA	NA	NA	NA	-9.50536	1.30051e-05	-6.81713	1.00813e-05
PA2366		uricase PuuD	NA	NA	NA	NA	-55.7017	3.9887e-11	-8.76488	5.09843e-07
PA2367		hypothetical protein	NA	NA	NA	NA	-8.07956	3.77214e-11	-57.6884	2.93412e-12
PA2380		hypothetical protein	NA	NA	-36.9629	1.43356e-09	NA	NA	NA	NA
PA2412		conserved hypothetical protein	NA	NA	NA	NA	-13.3075	1.85538e-14	-10.7126	0
PA2427		hypothetical protein	NA	NA	NA	NA	-55.5487	4.23187e-11	NA	NA
PA2605		conserved hypothetical protein	NA	NA	-3.61586	4.51929e-06	NA	NA	NA	NA
PA2627		conserved hypothetical protein	NA	NA	-28.2132	1.69871e-07	NA	NA	NA	NA
PA2661		hypothetical protein	NA	NA	-39.1956	4.15202e-10	NA	NA	NA	NA
PA2669		hypothetical protein	NA	NA	-22.4621	3.67419e-06	NA	NA	NA	NA
PA2679		hypothetical protein	NA	NA	-23.2675	2.38129e-06	NA	NA	NA	NA
PA2747		hypothetical protein	NA	NA	NA	NA	-4.75268	8.82472e-09	NA	NA
PA2781		hypothetical protein	NA	NA	-25.6147	6.74686e-07	NA	NA	NA	NA
PA2799		hypothetical protein	NA	NA	NA	NA	-47.2669	1.50986e-09	-23.9407	1.12356e-05
PA2941		hypothetical protein	NA	NA	-20.3726	1.12654e-05	NA	NA	NA	NA
PA2955		hypothetical protein	NA	NA	-3.25427	4.23632e-06	NA	NA	NA	NA
PA2980		conserved hypothetical protein	NA	NA	-2.89269	1.1076e-07	NA	NA	NA	NA
PA3008		hypothetical protein	NA	NA	-2.27282	1.13369e-10	NA	NA	NA	NA
PA3069		hypothetical protein	NA	NA	NA	NA	-42.066	1.40425e-08	-58.1085	2.4231e-12
PA3088		conserved hypothetical protein	NA	NA	-3.61586	1.61582e-05	NA	NA	NA	NA
PA3089		hypothetical protein	NA	NA	NA	NA	-31.8049	1.12122e-06	NA	NA
PA3127		hypothetical protein	NA	NA	-21.7916	5.19983e-06	NA	NA	NA	NA
PA3199		conserved hypothetical protein	NA	NA	-4.33903	1.67816e-05	NA	NA	NA	NA
PA3209		conserved hypothetical protein	NA	NA	-23.549	2.04313e-06	NA	NA	NA	NA
PA3273		hypothetical protein	NA	NA	-21.9005	4.91027e-06	NA	NA	NA	NA
PA3289		hypothetical protein	NA	NA	NA	NA	-28.5428	4.50041e-06	NA	NA
PA3329		hypothetical protein	NA	NA	NA	NA	-14.7333	0	-151.318	0
PA3332		conserved hypothetical protein	NA	NA	-30.8458	4.10628e-08	-6.81218	0	-320.333	1.39839e-13
PA3386		conserved hypothetical protein	NA	NA	-23.935	1.6566e-06	NA	NA	NA	NA
PA3612		conserved hypothetical protein	NA	NA	NA	NA	-63.8742	1.13271e-12	-32.3523	2.6413e-07
PA3616		conserved hypothetical protein	NA	NA	-3.07348	1.13023e-13	NA	NA	NA	NA
PA3688		hypothetical protein	NA	NA	NA	NA	-4.75268	1.88815e-07	-104.09	6.5958e-14
PA3707	wspB	hypothetical protein	NA	NA	-4.33903	1.65941e-06	NA	NA	NA	NA
PA3784		hypothetical protein	NA	NA	NA	NA	-4.43584	1.62087e-11	-8.76488	5.03916e-14
PA3785		conserved hypothetical protein	NA	NA	NA	NA	-3.01003	7.44054e-13	-3.57088	3.86222e-14
PA3786		hypothetical protein	NA	NA	NA	NA	-2.09118	1.56426e-05	-2.92163	4.52401e-08
PA3931		conserved hypothetical protein	NA	NA	NA	NA	-6.17849	9.11457e-10	-3.8955	2.08567e-07
PA4018		hypothetical protein	NA	NA	-31.7399	2.50558e-08	NA	NA	NA	NA
PA4129		hypothetical protein	NA	NA	-44.7864	1.92365e-11	-7.22408	0	-440.626	1.02574e-14
PA4132		conserved hypothetical protein	NA	NA	NA	NA	-4.75268	0	-10.5179	0
PA4134		hypothetical protein	NA	NA	NA	NA	-320.948	0	-236.451	0
PA4220		hypothetical protein	NA	NA	NA	NA	-41.9033	1.50813e-08	-76.4064	0
PA4294		hypothetical protein	NA	NA	NA	NA	-37.2914	1.09948e-07	-28.3322	1.60874e-06
PA4336		conserved hypothetical protein	NA	NA	-29.9494	6.69205e-08	NA	NA	NA	NA
PA4471		hypothetical protein	NA	NA	-22.1217	4.37088e-06	NA	NA	NA	NA
PA4536		hypothetical protein	2.8335	1.34234e-05	NA	NA	-26.2594	1.16391e-05	-4.86938	2.98994e-09
PA4607		hypothetical protein	NA	NA	NA	NA	-2.66763	0	-2.31295	0
PA4634		hypothetical protein	NA	NA	-28.4885	1.4661e-07	NA	NA	NA	NA
PA4702		hypothetical protein	NA	NA	NA	NA	-5.70322	1.0974e-09	NA	NA
PA4800		hypothetical protein	NA	NA	-21.8732	4.97647e-06	NA	NA	NA	NA
PA5139		hypothetical protein	NA	NA	-41.0452	1.48965e-10	NA	NA	NA	NA
PA5220		hypothetical protein	NA	NA	NA	NA	-10.4559	7.38808e-14	-34.0856	0
PA5275		conserved hypothetical protein	NA	NA	-3.61586	5.51212e-07	NA	NA	NA	NA
PA5294		hypothetical protein	NA	NA	-29.8576	7.04496e-08	NA	NA	NA	NA
PA5343		hypothetical protein	NA	NA	-3.13374	3.09524e-06	NA	NA	NA	NA
PA5359		hypothetical protein	NA	NA	NA	NA	-2.51213	2.50832e-10	-3.57088	4.80815e-14
PA5381		hypothetical protein	NA	NA	-4.33903	1.50875e-08	NA	NA	NA	NA
PA5414		hypothetical protein	NA	NA	-2.5311	1.46328e-06	NA	NA	NA	NA
PA5543		hypothetical protein	NA	NA	-21.9554	4.78005e-06	NA	NA	NA	NA
Membrane proteins
PA1540		conserved hypothetical protein	NA	NA	-26.5461	4.12334e-07	NA	NA	NA	NA
PA2068		probable major facilitator superfamily (MFS) transporter	NA	NA	NA	NA	-87.3057	4.55237e-14	-104.895	0
PA2331		hypothetical protein	NA	NA	NA	NA	-5.22795	1.33247e-05	-51.21	5.50269e-11
PA2568		hypothetical protein	NA	NA	-42.9422	5.27531e-11	NA	NA	NA	NA
PA2653		probable transporter	NA	NA	-19.8195	1.49133e-05	NA	NA	NA	NA
PA3234		probable sodium:solute symporter	NA	NA	-2.73198	6.89396e-07	NA	NA	NA	NA
PA3275		conserved hypothetical protein	NA	NA	NA	NA	-42.9699	9.54104e-09	NA	NA
PA3281		hypothetical protein	NA	NA	-22.234	4.12011e-06	NA	NA	NA	NA
PA3336		probable major facilitator superfamily (MFS) transporter	NA	NA	NA	NA	-6.9706	1.46974e-11	-16.5559	5.34601e-14
PA3608	potB	polyamine transport protein PotB	NA	NA	-19.5978	1.67816e-05	NA	NA	NA	NA
PA3788		hypothetical protein	NA	NA	NA	NA	-59.6804	7.13732e-12	-5.84325	1.56176e-13
PA3794		hypothetical protein	NA	NA	-38.422	6.39036e-10	NA	NA	NA	NA
PA4205		hypothetical protein	NA	NA	NA	NA	-269.643	0	-257.081	0
PA4207	mexI	probable Resistance-Nodulation-Cell Division (RND) efflux transporter	NA	NA	NA	NA	-11.4856	0	-10.2257	5.03916e-14
PA4208	opmD	probable outer membrane protein precursor	NA	NA	NA	NA	-10.1391	6.21944e-14	-33.1118	0
PA4218	ampP	AmpP	NA	NA	NA	NA	-81.6256	0	-12.6604	1.45616e-12
PA4219		hypothetical protein	NA	NA	NA	NA	-49.8596	5.02606e-10	-42.4265	2.86178e-09
PA4223		probable ATP-binding component of ABC transporter	NA	NA	NA	NA	-29.4666	0	-20.4514	5.03916e-14
PA4317		hypothetical protein	NA	NA	-2.03803	4.43097e-08	NA	NA	NA	NA
PA5097		probable amino acid permease	NA	NA	-7.95488	2.79582e-06	NA	NA	NA	NA
PA5099		probable transporter	NA	NA	-21.2479	6.97896e-06	NA	NA	NA	NA
PA5211		conserved hypothetical protein	NA	NA	NA	NA	-31.3026	1.38882e-06	NA	NA
PA5219		hypothetical protein	NA	NA	NA	NA	-9.50536	3.71981e-06	-36.0915	4.92301e-08
PA5469		conserved hypothetical protein	NA	NA	-22.9025	2.89869e-06	NA	NA	NA	NA
Motility & Attachment
PA4306	flp	Type IVb pilin, Flp	NA	NA	-60.0014	0	-5.22795	0	-524.727	1.9238e-13
Non-coding RNA gene
PA1030.1	P8	P8	2.8335	2.46183e-06	NA	NA	-30.2993	2.13507e-06	-92.0796	1.02574e-14
PA2958.1	rgsA	RgsA	NA	NA	-2.89269	9.70506e-14	-1.96048	5.60507e-13	-3.40856	0
PA4277.3		tRNA-Tyr	NA	NA	-1.96332	0	-5.48656	0	-8.4027	0
PA4581.1		tRNA-Arg	NA	NA	-3.07348	3.62187e-13	NA	NA	NA	NA
PA4704.1	prrF1	regulatory RNA PrrF1	NA	NA	NA	NA	-3.91397	0	NA	NA
PA4758.1	P32	P32	NA	NA	NA	NA	-20.8	7.77e-16	NA	NA
Protein secretion/export apparatus
PA1715	pscB	type III export apparatus protein	NA	NA	-20.7097	9.31009e-06	NA	NA	NA	NA
PA1719	pscF	type III export protein PscF	NA	NA	NA	NA	-27.4808	6.99548e-06	-27.838	1.99388e-06
PA2674		probable type II secretion system protein	NA	NA	-31.9716	2.20437e-08	NA	NA	NA	NA
PA3104	xcpP	secretion protein XcpP	NA	NA	NA	NA	-2.03686	1.72907e-07	NA	NA
PA4142		probable secretion protein	NA	NA	NA	NA	-45.1235	3.80241e-09	NA	NA
PA4304	rcpA	RcpA	NA	NA	NA	NA	-11.8817	1.30218e-07	-8.76488	3.79923e-08
Putative Enzymes
PA0483		probable acetyltransferase	NA	NA	NA	NA	-26.6143	1.00982e-05	NA	NA
PA0829		probable hydrolase	NA	NA	-23.249	2.40039e-06	NA	NA	NA	NA
PA0953		probable thioredoxin	NA	NA	-3.13374	1.02448e-10	NA	NA	NA	NA
PA1662		probable ClpA/B-type protease	NA	NA	NA	NA	-9.26773	1.63829e-05	NA	NA
PA2067		probable hydrolase	NA	NA	NA	NA	-14.258	0	-139.565	6.29128e-14
PA2069		probable carbamoyl transferase	NA	NA	NA	NA	-167.147	0	-204.016	0
PA2402		probable non-ribosomal peptide synthetase	NA	NA	NA	NA	-4.49677	4.50041e-06	-7.40145	7.27393e-08
PA2546		probable ring-cleaving dioxygenase	NA	NA	-20.2783	1.17673e-05	NA	NA	NA	NA
PA3328		probable FAD-dependent monooxygenase	NA	NA	NA	NA	-85.0561	1.1828e-14	-25.3208	0
PA3330		probable short chain dehydrogenase	1.95197	2.90837e-08	NA	NA	-21.3871	0	-30.1901	0
PA3883		probable short-chain dehydrogenase	NA	NA	-21.0835	7.6272e-06	NA	NA	NA	NA
PA4131		probable iron-sulfur protein	NA	NA	NA	NA	-8.45477	3.50219e-13	-21.0357	0
PA4209	phzM	probable phenazine-specific methyltransferase	NA	NA	NA	NA	-18.5355	3.99259e-15	-121.49	3.15414e-14
PA4217	phzS	flavin-containing monooxygenase	NA	NA	NA	NA	-7.69934	0	-326.734	2.73837e-13
PA5150		probable short-chain dehydrogenase	NA	NA	-23.7404	1.84268e-06	NA	NA	NA	NA
Related to phage, transposon, or plasmid
PA0616		hypothetical protein	NA	NA	-3.70094	7.08572e-13	NA	NA	NA	NA
PA0617		probable bacteriophage protein	NA	NA	-3.03116	0	NA	NA	NA	NA
PA0618		probable bacteriophage protein	NA	NA	-4.07223	0	NA	NA	NA	NA
PA0619		probable bacteriophage protein	NA	NA	-4.04976	0	NA	NA	NA	NA
PA0620		probable bacteriophage protein	NA	NA	-3.62024	0	NA	NA	NA	NA
PA0622		probable bacteriophage protein	NA	NA	-3.54231	0	NA	NA	NA	NA
PA0623		probable bacteriophage protein	NA	NA	-3.22104	0	NA	NA	NA	NA
PA0624		hypothetical protein	NA	NA	-3.35093	0	NA	NA	NA	NA
PA0625		hypothetical protein	NA	NA	-3.1082	0	NA	NA	NA	NA
PA0626		hypothetical protein	NA	NA	-3.19333	0	NA	NA	NA	NA
PA0627		conserved hypothetical protein	NA	NA	-3.33288	6.46713e-13	NA	NA	NA	NA
PA0628		conserved hypothetical protein	NA	NA	-2.73011	5.82481e-13	NA	NA	NA	NA
PA0629		conserved hypothetical protein	NA	NA	-3.48303	0	NA	NA	NA	NA
PA0630		hypothetical protein	NA	NA	-3.04609	3.78497e-13	NA	NA	NA	NA
PA0631		hypothetical protein	NA	NA	-2.996	2.26514e-13	NA	NA	NA	NA
PA0633		hypothetical protein	NA	NA	-3.9082	0	NA	NA	NA	NA
PA0634		hypothetical protein	NA	NA	-3.78054	0	NA	NA	NA	NA
PA0636		hypothetical protein	NA	NA	-2.99728	6.55523e-13	NA	NA	NA	NA
PA0637		conserved hypothetical protein	NA	NA	-3.42837	2.79298e-13	NA	NA	NA	NA
PA0639		conserved hypothetical protein	NA	NA	-2.5311	4.5159e-13	NA	NA	NA	NA
PA0640		probable bacteriophage protein	NA	NA	-3.74163	6.12544e-13	NA	NA	NA	NA
PA0641		probable bacteriophage protein	NA	NA	-3.19312	0	NA	NA	NA	NA
PA0644		hypothetical protein	NA	NA	-2.7205	1.03807e-13	NA	NA	NA	NA
PA0645		hypothetical protein	NA	NA	-4.41938	0	NA	NA	NA	NA
PA0648		hypothetical protein	NA	NA	-2.80229	0	NA	NA	NA	NA
Secreted Factors (toxins, enzymes, alginate)
PA0852	cbpD	chitin-binding protein CbpD precursor	NA	NA	NA	NA	-5.70322	0	-4.4199	0
PA1871	lasA	LasA protease precursor	NA	NA	NA	NA	-5.82203	5.62244e-11	-7.30407	4.66416e-12
PA1899	phzA2	probable phenazine biosynthesis protein	NA	NA	NA	NA	-202.987	0	-352.501	1.50197e-14
PA1900	phzB2	probable phenazine biosynthesis protein	NA	NA	NA	NA	-270.649	0	-205.626	0
PA1901	phzC2	phenazine biosynthesis protein PhzC	NA	NA	NA	NA	-8.3964	9.74451e-14	-188.695	0
PA1902	phzD2	phenazine biosynthesis protein PhzD	NA	NA	NA	NA	-117.41	0	-115.099	0
PA1903	phzE2	phenazine biosynthesis protein PhzE	NA	NA	NA	NA	-91.5734	0	-129.615	4.10963e-14
PA1904	phzF2	probable phenazine biosynthesis protein	2.14955	5.56112e-08	NA	NA	-13.7828	4.09932e-13	-21.4253	0
PA1905	phzG2	probable pyridoxamine 5'-phosphate oxidase	NA	NA	NA	NA	-113.061	0	-121.92	0
PA2396	pvdF	pyoverdine synthetase F	NA	NA	NA	NA	-4.4132	5.81832e-14	-5.84325	2.73086e-15
PA2399	pvdD	pyoverdine synthetase D	NA	NA	NA	NA	-5.95336	2.42395e-09	-3.95637	1.33434e-06
PA2939		probable aminopeptidase	NA	NA	NA	NA	-6.71316	0	-8.11563	0
PA3478	rhlB	rhamnosyltransferase chain B	NA	NA	NA	NA	-22.5752	0	-28.2424	0
PA3479	rhlA	rhamnosyltransferase chain A	NA	NA	NA	NA	-18.0602	0	-299.259	1.73139e-13
PA3724	lasB	elastase LasB	NA	NA	NA	NA	-16.5226	8.67389e-14	-18.7692	4.05829e-13
PA4175	piv	protease IV	NA	NA	NA	NA	-3.01003	5.56023e-07	NA	NA
PA4210	phzA1	probable phenazine biosynthesis protein	NA	NA	NA	NA	-169.156	0	-220.313	0
PA4211	phzB1	probable phenazine biosynthesis protein	NA	NA	NA	NA	-367.309	2.87787e-13	-381.876	2.58394e-13
PA4212	phzC1	phenazine biosynthesis protein PhzC	NA	NA	NA	NA	-41.3483	0	-129.728	0
PA4213	phzD1	phenazine biosynthesis protein PhzD	NA	NA	NA	NA	-109.835	5.95121e-14	-172.649	0
PA4214	phzE1	phenazine biosynthesis protein PhzE	NA	NA	NA	NA	-77.7746	4.82777e-14	-87.6809	2.36265e-14
PA4215	phzF1	probable phenazine biosynthesis protein	NA	NA	NA	NA	-21.8623	4.2936e-14	-15.582	0
PA4216	phzG1	probable pyridoxamine 5'-phosphate oxidase	NA	NA	NA	NA	-10.9312	9.50236e-13	-12.6604	0
PA4225	pchF	pyochelin synthetase	NA	NA	NA	NA	-13.4131	3.99259e-15	-23.6165	1.27698e-14
PA4226	pchE	dihydroaeruginoic acid synthetase	NA	NA	NA	NA	-62.7354	4.55237e-14	-26.6193	0
PA4228	pchD	pyochelin biosynthesis protein PchD	NA	NA	NA	NA	-43.7247	4.2936e-14	-25.3208	0
PA4229	pchC	pyochelin biosynthetic protein PchC	NA	NA	NA	NA	-125.045	0	-85.5024	0
PA4230	pchB	salicylate biosynthesis protein PchB	NA	NA	NA	NA	-193.084	0	-187.77	0
PA4231	pchA	salicylate biosynthesis isochorismate synthase	NA	NA	NA	NA	-125.517	0	-95.3612	4.64414e-14
Transcription, RNA processing and degradation
PA3743	trmD	tRNA (guanine-N1)-methyltransferase	NA	NA	-2.19474	0	NA	NA	NA	NA
Transcriptional Regulators
PA1099	fleR	two-component response regulator	NA	NA	-13.0171	3.96175e-11	NA	NA	NA	NA
PA1285		probable transcriptional regulator	NA	NA	NA	NA	-4.11899	8.55838e-13	NA	NA
PA1397		probable two-component response regulator	NA	NA	-20.7588	9.07949e-06	NA	NA	NA	NA
PA1456	cheY	two-component response regulator CheY	NA	NA	-2.16951	3.62757e-07	NA	NA	NA	NA
PA1799	parR	two-component response regulator, ParR	NA	NA	-30.9329	3.91974e-08	NA	NA	NA	NA
PA1859		probable transcriptional regulator	NA	NA	-19.7302	1.56252e-05	NA	NA	NA	NA
PA2312		probable transcriptional regulator	NA	NA	-22.5779	3.45226e-06	NA	NA	NA	NA
PA2426	pvdS	sigma factor PvdS	NA	NA	NA	NA	-7.60429	3.48537e-09	-38.2032	1.92962e-08
PA2588		probable transcriptional regulator	NA	NA	NA	NA	-9.743	8.44624e-14	-2.92163	2.31757e-06
PA2622	cspD	cold-shock protein CspD	NA	NA	NA	NA	-2.0595	1.99178e-12	NA	NA
PA2686	pfeR	two-component response regulator PfeR	NA	NA	NA	NA	-38.6168	6.28901e-08	NA	NA
PA2834		probable transcriptional regulator	NA	NA	-22.813	3.0375e-06	NA	NA	NA	NA
PA3027		probable transcriptional regulator	NA	NA	-33.9543	7.49064e-09	NA	NA	NA	NA
PA3423		probable transcriptional regulator	NA	NA	-23.549	2.04313e-06	NA	NA	NA	NA
PA3477	rhlR	transcriptional regulator RhlR	NA	NA	NA	NA	-4.53665	0	-3.57088	0
PA3622	rpoS	sigma factor RpoS	NA	NA	NA	NA	-2.28129	7.88536e-14	NA	NA
PA3948	rocA1	two-component response regulator RocA1	NA	NA	-4.33903	1.67816e-05	NA	NA	NA	NA
PA4145		probable transcriptional regulator	NA	NA	-29.4957	8.42839e-08	NA	NA	NA	NA
PA4296	pprB	two-component response regulator, PprB	NA	NA	NA	NA	-3.4853	1.60083e-05	NA	NA
PA4984		probable transcriptional regulator	NA	NA	-20.2783	1.17673e-05	NA	NA	NA	NA
PA5059		probable transcriptional regulator	NA	NA	NA	NA	-49.7144	5.3103e-10	NA	NA
PA5255	algQ	Alginate regulatory protein AlgQ	NA	NA	-2.10925	7.66427e-14	NA	NA	NA	NA
Translation, post-translational modification, degradation
PA1712	exsB	exoenzyme S synthesis protein B	NA	NA	NA	NA	-45.6685	3.0017e-09	NA	NA
PA3326	clpP2	ClpP2	NA	NA	NA	NA	-5.46558	1.50197e-14	-5.06415	9.70506e-14
PA5018	msrA	peptide methionine sulfoxide reductase	NA	NA	-2.35031	1.68466e-05	NA	NA	NA	NA
PA5240	trxA	thioredoxin	NA	NA	-1.98872	0	NA	NA	NA	NA
PA5316	rpmB	50S ribosomal protein L28	NA	NA	-2.22192	0	NA	NA	NA	NA
Transport of small molecules
PA2592		probable periplasmic spermidine/putrescine-binding protein	NA	NA	NA	NA	-3.43249	4.13781e-11	-2.83309	8.45441e-14
PA2983		probable tolQ-type transport protein	NA	NA	-2.16951	1.55919e-05	NA	NA	NA	NA
PA3373		conserved hypothetical protein	NA	NA	-5.0622	1.15128e-07	NA	NA	NA	NA
PA4206	mexH	probable Resistance-Nodulation-Cell Division (RND) efflux membrane fusion protein precursor	NA	NA	NA	NA	-11.2876	0	-7.791	3.15414e-14
PA4221	fptA	Fe(III)-pyochelin outer membrane receptor precursor	NA	NA	NA	NA	-25.4268	3.99259e-15	-29.2163	0
PA4222		probable ATP-binding component of ABC transporter	NA	NA	NA	NA	-11.6441	1.84915e-10	-66.6176	4.10963e-14
PA4224	pchG	pyochelin biosynthetic protein PchG	NA	NA	NA	NA	-56.2701	3.14831e-11	-13.6343	3.68525e-14
Two-component regulatory systems
PA0409	pilH	twitching motility protein PilH	NA	NA	-3.47122	4.92835e-14	NA	NA	NA	NA
Genes negatively regulated by AmpR (341)
Adaptation, Protection
PA0140	ahpF	alkyl hydroperoxide reductase subunit F	NA	NA	3.04216	4.76072e-07	NA	NA	NA	NA
PA1008	bcp	bacterioferritin comigratory protein	NA	NA	NA	NA	2.38462	2.35009e-09	NA	NA
PA1457	cheZ	chemotaxis protein CheZ	NA	NA	2.18943	3.0332e-07	NA	NA	NA	NA
PA4356	xenB	xenobiotic reductase	NA	NA	NA	NA	10.5204	0	4.44958	2.93224e-10
PA4378	inaA	InaA protein	NA	NA	2.15102	5.77923e-06	NA	NA	NA	NA
PA5117	typA	regulatory protein TypA	NA	NA	NA	NA	3.23704	6.3843e-09	2.34703	3.74146e-07
Amino acid biosynthesis and metabolism
PA0393	proC	pyrroline-5-carboxylate reductase	NA	NA	NA	NA	2.20427	2.67392e-06	2.87511	3.65028e-09
PA0904	lysC	aspartate kinase alpha and beta chain	NA	NA	NA	NA	2.01259	8.49181e-07	NA	NA
PA1004	nadA	quinolinate synthetase A	NA	NA	NA	NA	2.10408	9.75408e-06	NA	NA
PA1010	dapA	dihydrodipicolinate synthase	NA	NA	NA	NA	2.02156	2.49096e-10	NA	NA
PA1421	gbuA	guanidinobutyrase	NA	NA	28.515	3.91976e-06	NA	NA	NA	NA
PA1685	masA	enolase-phosphatase E-1	NA	NA	3.1113	2.65603e-06	NA	NA	NA	NA
PA1818	ldcA	lysine-specific pyridoxal 5'-phosphate-dependent carboxylase, LdcA	NA	NA	NA	NA	2.2316	2.51288e-07	NA	NA
PA1999	dhcA	DhcA, dehydrocarnitine CoA transferase, subunit A	NA	NA	2.02596	0	NA	NA	NA	NA
PA2629	purB	adenylosuccinate lyase	NA	NA	NA	NA	2.17195	1.79872e-05	NA	NA
PA3167	serC	3-phosphoserine aminotransferase	NA	NA	NA	NA	2.22431	6.37636e-08	NA	NA
PA5140	hisF1	imidazoleglycerol-phosphate synthase, cyclase subunit	NA	NA	3.68746	1.75703e-06	NA	NA	NA	NA
PA5203	gshA	glutamate--cysteine ligase	NA	NA	2.44649	1.36697e-05	NA	NA	NA	NA
PA5373	betB	betaine aldehyde dehydrogenase	NA	NA	NA	NA	3.36652	4.44102e-07	5.13413	1.86701e-09
Biosynthesis of cofactors, prosthetic groups and carriers
PA0510		probable uroporphyrin-III c-methyltransferase	NA	NA	48.8828	6.84797e-10	NA	NA	NA	NA
PA0518	nirM	cytochrome c-551 precursor	NA	NA	43.4514	7.16579e-09	NA	NA	NA	NA
PA1986	pqqB	pyrroloquinoline quinone biosynthesis protein B	NA	NA	NA	NA	7.36426	5.75785e-06	29.9174	9.02312e-08
PA3030	mobA	molybdopterin-guanine dinucleotide biosynthesis protein MobA	NA	NA	34.3899	3.3394e-07	NA	NA	NA	NA
PA3812	iscA	probable iron-binding protein IscA	NA	NA	2.45831	3.46609e-14	NA	NA	NA	NA
PA3917	moaD	molybdopterin converting factor, small subunit	NA	NA	2.7656	4.77245e-07	NA	NA	NA	NA
PA3976	thiE	thiamin-phosphate pyrophosphorylase	NA	NA	NA	NA	3.15611	1.28753e-07	NA	NA
PA4044	dxs	1-deoxyxylulose-5-phosphate synthase	NA	NA	NA	NA	2.7616	1.68723e-07	NA	NA
PA4053	ribE	6,7-dimethyl-8-ribityllumazine synthase	NA	NA	NA	NA	3.01889	0	NA	NA
PA4054	ribB	GTP cyclohydrolase II / 3,4-dihydroxy-2-butanone 4-phosphate synthase	NA	NA	NA	NA	2.60505	2.53028e-07	NA	NA
PA5259	hemD	uroporphyrinogen-III synthetase	NA	NA	4.14839	0	NA	NA	NA	NA
Carbon compound catabolism
PA0210	mdcC	malonate decarboxylase delta subunit	NA	NA	NA	NA	4.20815	3.66337e-07	45.624	2.49319e-11
PA0231	pcaD	beta-ketoadipate enol-lactone hydrolase	NA	NA	25.9227	1.16512e-05	NA	NA	NA	NA
PA2008	fahA	fumarylacetoacetase	NA	NA	NA	NA	2.25225	2.25968e-13	NA	NA
PA2011	liuE	3-hydroxy-3-methylglutaryl-CoA lyase	NA	NA	2.89131	1.98024e-11	NA	NA	NA	NA
PA2414		L-sorbosone dehydrogenase	NA	NA	25.9227	1.16512e-05	NA	NA	NA	NA
PA3569	mmsB	3-hydroxyisobutyrate dehydrogenase	NA	NA	NA	NA	2.04721	7.71142e-08	2.3696	6.54988e-13
PA3636	kdsA	2-dehydro-3-deoxyphosphooctonate aldolase	NA	NA	NA	NA	2.00144	1.73725e-08	NA	NA
Cell division
PA0857	bolA	morphogene protein BolA	NA	NA	2.0742	7.83694e-08	NA	NA	NA	NA
PA3245	minE	cell division topological specificity factor MinE	NA	NA	2.37051	4.02657e-14	NA	NA	NA	NA
PA4413	ftsW	cell division protein FtsW	NA	NA	2.54726	5.63694e-11	NA	NA	NA	NA
Cell wall / LPS / capsule
PA1222		probable membrane-bound lytic murein transglycolase A	NA	NA	NA	NA	3.06047	1.42042e-05	NA	NA
PA3150	wbpG	LPS biosynthesis protein WbpG	NA	NA	1.95395	9.14372e-13	NA	NA	NA	NA
PA3552	arnB	ArnB	NA	NA	NA	NA	7.89028	6.76103e-10	NA	NA
PA3666	dapD	tetrahydrodipicolinate succinylase	NA	NA	NA	NA	2.25993	7.50796e-07	NA	NA
PA4001	sltB1	soluble lytic transglycosylase B	NA	NA	2.03781	4.14977e-07	NA	NA	NA	NA
PA4545	comL	competence protein ComL	NA	NA	NA	NA	2.52489	5.05216e-10	NA	NA
PA4624	cdrB	cyclic diguanylate-regulated TPS partner B, CdrB	NA	NA	2.60291	1.50559e-07	NA	NA	NA	NA
PA5077	mdoH	periplasmic glucans biosynthesis protein MdoH	NA	NA	2.09395	7.6425e-06	NA	NA	NA	NA
PA5164	rmlC	dTDP-4-dehydrorhamnose 3,5-epimerase	NA	NA	2.37051	1.32495e-07	NA	NA	NA	NA
PA5452	wbpW	phosphomannose isomerase/GDP-mannose WbpW	NA	NA	3.87184	2.29224e-06	NA	NA	NA	NA
Central intermediary metabolism
PA0265	gabD	succinate-semialdehyde dehydrogenase	NA	NA	NA	NA	2.57749	5.69392e-10	3.73391	1.94851e-14
PA0266	gabT	4-aminobutyrate aminotransferase	NA	NA	NA	NA	2.57749	3.30722e-11	3.19457	4.64414e-14
PA2001	atoB	acetyl-CoA acetyltransferase	NA	NA	NA	NA	2.25437	1.50197e-14	2.4057	4.10963e-14
PA2442	gcvT2	glycine cleavage system protein T2	NA	NA	2.09515	1.0545e-11	NA	NA	NA	NA
PA2726		probable radical activating enzyme	NA	NA	NA	NA	18.9367	3.07501e-13	NA	NA
PA2813		probable glutathione S-transferase	NA	NA	NA	NA	6.73304	0	176.325	0
PA3181		2-keto-3-deoxy-6-phosphogluconate aldolase	NA	NA	NA	NA	4.73417	6.71223e-08	103.222	0
PA3182	pgl	6-phosphogluconolactonase	NA	NA	NA	NA	4.20815	3.9835e-06	2.82377	3.57663e-08
PA4031	ppa	inorganic pyrophosphatase	NA	NA	NA	NA	2.03152	0	NA	NA
PA5215	gcvT1	glycine-cleavage system protein T1	NA	NA	NA	NA	2.14035	2.26319e-11	NA	NA
PA5435		probable transcarboxylase subunit	NA	NA	NA	NA	2.19054	2.88606e-09	2.65558	1.02574e-14
PA5436		probable biotin carboxylase subunit of a transcarboxylase	NA	NA	NA	NA	2.14702	1.1305e-07	NA	NA
Chaperones & heat shock proteins
PA2614	lolA	periplasmic chaperone LolA	NA	NA	NA	NA	2.28704	1.29165e-09	NA	NA
PA3810	hscA	heat shock protein HscA	NA	NA	2.09804	1.26285e-06	NA	NA	NA	NA
Chemotaxis ; Adaptation, Protection ; Motility & Attachment
PA1445	fliO	flagellar protein FliO	NA	NA	6.91399	6.54216e-10	NA	NA	NA	NA
DNA replication, recombination, modification and repair
PA3642	rnhB	ribonuclease HII	NA	NA	NA	NA	2.80543	6.83988e-07	NA	NA
PA3832	holC	DNA polymerase III, chi subunit	NA	NA	6.91399	1.99043e-10	NA	NA	NA	NA
Energy metabolism
PA0362	fdx1	ferredoxin [4Fe-4S]	NA	NA	NA	NA	2.10408	5.51825e-06	2.56706	4.55597e-09
PA1555.1	ccoQ2	Cytochrome c oxidase, cbb3-type, CcoQ subunit	NA	NA	NA	NA	12.6245	2.81935e-14	3.08048	1.91342e-09
PA1581	sdhC	succinate dehydrogenase (C subunit)	NA	NA	NA	NA	2.49054	0	NA	NA
PA1586	sucB	dihydrolipoamide succinyltransferase (E2 subunit)	NA	NA	NA	NA	2.1247	0	NA	NA
PA1588	sucC	succinyl-CoA synthetase beta chain	NA	NA	NA	NA	2.4307	2.9953e-13	NA	NA
PA1589	sucD	succinyl-CoA synthetase alpha chain	NA	NA	NA	NA	2.72641	1.47275e-13	2.74924	0
PA1787	acnB	aconitate hydratase 2	NA	NA	NA	NA	1.98672	4.00526e-14	NA	NA
PA2638	nuoB	NADH dehydrogenase I chain B	NA	NA	NA	NA	2.0487	2.02345e-10	NA	NA
PA2639	nuoD	NADH dehydrogenase I chain C,D	NA	NA	NA	NA	2.0712	3.62358e-07	2.84352	1.53589e-10
PA2640	nuoE	NADH dehydrogenase I chain E	NA	NA	NA	NA	2.01641	1.36536e-08	2.16774	2.07346e-12
PA2642	nuoG	NADH dehydrogenase I chain G	NA	NA	NA	NA	2.13251	4.25858e-06	2.58477	4.66416e-12
PA2643	nuoH	NADH dehydrogenase I chain H	NA	NA	NA	NA	2.36708	3.60518e-07	NA	NA
PA2647	nuoL	NADH dehydrogenase I chain L	NA	NA	NA	NA	2.64358	2.81084e-08	NA	NA
PA2953		electron transfer flavoprotein-ubiquinone oxidoreductase	NA	NA	NA	NA	2.23558	2.66873e-07	2.05365	2.00785e-08
PA2994	nqrF	Na+-translocating NADH:quinone oxidoreductase, subunit Nqr6	NA	NA	NA	NA	2.31448	6.88593e-07	1.97466	5.44645e-06
PA2996	nqrD	Na+-translocating NADH:uniquinone oxidoreductase subunit Nqr4	NA	NA	NA	NA	3.00582	8.47587e-06	NA	NA
PA3621	fdxA	ferredoxin I	NA	NA	NA	NA	1.98031	7.87021e-09	NA	NA
PA4333		probable fumarase	NA	NA	NA	NA	2.45475	7.32247e-09	NA	NA
PA4810	fdnI	nitrate-inducible formate dehydrogenase, gamma subunit	NA	NA	NA	NA	15.7806	7.74702e-14	3.08048	5.18154e-06
PA5129	grx	glutaredoxin	NA	NA	NA	NA	2.10408	4.08718e-08	3.59389	5.09026e-14
Fatty acid and phospholipid metabolism
PA2537		probable acyltransferase	NA	NA	3.22653	4.07971e-06	NA	NA	NA	NA
PA4339		probable phospholipase	NA	NA	31.6833	1.02255e-06	NA	NA	NA	NA
PA4848	accC	biotin carboxylase	NA	NA	NA	NA	1.95223	2.71459e-11	NA	NA
Hypothetical, unclassified, unknown
PA0141		conserved hypothetical protein	NA	NA	3.457	1.56765e-06	NA	NA	NA	NA
PA0309		hypothetical protein	NA	NA	NA	NA	2.67791	3.81541e-06	NA	NA
PA0315		hypothetical protein	NA	NA	2.63989	0	NA	NA	NA	NA
PA0370		conserved hypothetical protein	NA	NA	NA	NA	3.15611	3.40454e-06	NA	NA
PA0392		conserved hypothetical protein	NA	NA	NA	NA	2.24435	1.55058e-06	NA	NA
PA0442		hypothetical protein	NA	NA	NA	NA	2.10408	1.36063e-05	4.1073	3.51682e-14
PA0490		hypothetical protein	NA	NA	46.5551	1.86948e-09	NA	NA	NA	NA
PA0754		hypothetical protein	NA	NA	4.83979	1.17214e-05	NA	NA	NA	NA
PA0760		conserved hypothetical protein	NA	NA	2.7656	5.59457e-07	NA	NA	NA	NA
PA0821		hypothetical protein	NA	NA	37.7058	8.25705e-08	NA	NA	NA	NA
PA0957		hypothetical protein	NA	NA	33.547	4.77245e-07	NA	NA	NA	NA
PA1006		conserved hypothetical protein	-37.5134	4.96081e-09	NA	NA	2.63009	2.36432e-06	54.3143	2.5754e-13
PA1063		hypothetical protein	NA	NA	54.3143	6.54507e-11	NA	NA	NA	NA
PA1069		hypothetical protein	NA	NA	2.01814	3.95805e-06	NA	NA	NA	NA
PA1106		hypothetical protein	NA	NA	4.14839	6.47047e-06	NA	NA	NA	NA
PA1191		hypothetical protein	NA	NA	34.5636	3.12483e-07	NA	NA	NA	NA
PA1333		hypothetical protein	-68.5028	0	NA	NA	2.10408	3.3312e-06	132.243	0
PA1469		hypothetical protein	NA	NA	NA	NA	10.5204	3.94134e-06	NA	NA
PA1638		conserved hypothetical protein	NA	NA	45.1723	3.40745e-09	NA	NA	NA	NA
PA1668		hypothetical protein	NA	NA	31.4648	1.12322e-06	NA	NA	NA	NA
PA1753		conserved hypothetical protein	NA	NA	3.457	5.63543e-06	NA	NA	NA	NA
PA1755		hypothetical protein	NA	NA	NA	NA	37.7595	8.2565e-10	58.9965	2.75271e-14
PA1766		hypothetical protein	NA	NA	NA	NA	2.97046	6.59638e-09	NA	NA
PA1768		hypothetical protein	NA	NA	NA	NA	3.15611	9.19849e-09	NA	NA
PA1789		hypothetical protein	NA	NA	2.13705	7.5063e-06	NA	NA	NA	NA
PA1814		hypothetical protein	NA	NA	2.0742	1.47703e-05	NA	NA	NA	NA
PA1830		hypothetical protein	NA	NA	1.96503	0	NA	NA	NA	NA
PA1831		hypothetical protein	NA	NA	NA	NA	2.25993	8.08755e-14	NA	NA
PA1841		hypothetical protein	NA	NA	NA	NA	3.68213	9.53779e-07	NA	NA
PA1889		hypothetical protein	NA	NA	3.04216	8.32688e-06	NA	NA	NA	NA
PA1942		hypothetical protein	NA	NA	NA	NA	63.1223	5.73106e-13	355.512	8.45441e-14
PA1957		hypothetical protein	NA	NA	38.8841	5.0427e-08	NA	NA	NA	NA
PA1969		hypothetical protein	NA	NA	2.21248	2.21176e-06	NA	NA	NA	NA
PA1970		hypothetical protein	NA	NA	NA	NA	54.7513	5.95121e-14	114.06	5.09026e-14
PA2111		hypothetical protein	NA	NA	NA	NA	1.95825	0	2.21162	0
PA2145		hypothetical protein	NA	NA	NA	NA	32.9331	1.1903e-08	51.4556	1.14768e-12
PA2242	pslL	hypothetical protein	NA	NA	3.457	1.23112e-05	NA	NA	NA	NA
PA2251		hypothetical protein	NA	NA	6.91399	7.04816e-06	NA	NA	NA	NA
PA2311		hypothetical protein	NA	NA	NA	NA	4.20815	8.29574e-07	43.0415	9.49321e-11
PA2345		conserved hypothetical protein	NA	NA	9.67959	3.87824e-06	NA	NA	NA	NA
PA2485		hypothetical protein	NA	NA	NA	NA	3.82559	0	7.70119	2.06829e-13
PA2486		hypothetical protein	NA	NA	3.457	8.77675e-14	4.20815	1.05695e-05	175.477	0
PA2651		conserved hypothetical protein	NA	NA	3.59528	2.48106e-07	NA	NA	NA	NA
PA2655		hypothetical protein	NA	NA	NA	NA	42.5253	5.8204e-11	3.08048	4.38776e-06
PA2713		conserved hypothetical protein	NA	NA	28.515	3.91976e-06	NA	NA	NA	NA
PA2753		hypothetical protein	NA	NA	2.7656	4.26451e-07	NA	NA	NA	NA
PA2779		hypothetical protein	NA	NA	NA	NA	4.20815	2.13991e-10	5.13413	0
PA2819		hypothetical protein	NA	NA	5.53119	5.95114e-07	NA	NA	NA	NA
PA2827		conserved hypothetical protein	NA	NA	3.22653	3.90242e-09	NA	NA	NA	NA
PA2869		hypothetical protein	NA	NA	NA	NA	10.5204	1.08906e-08	NA	NA
PA2901		hypothetical protein	NA	NA	NA	NA	2.57165	4.58715e-09	NA	NA
PA3012		hypothetical protein	NA	NA	54.7488	5.42299e-11	NA	NA	NA	NA
PA3015		hypothetical protein	NA	NA	6.91399	7.04816e-06	NA	NA	NA	NA
PA3080		hypothetical protein	NA	NA	NA	NA	5.26019	6.27255e-06	37.3967	1.81987e-09
PA3110		hypothetical protein	NA	NA	2.7656	3.97161e-09	NA	NA	NA	NA
PA3229		hypothetical protein	NA	NA	NA	NA	76.7987	0	794.575	3.08278e-13
PA3440		conserved hypothetical protein	NA	NA	NA	NA	2.52489	6.25824e-11	NA	NA
PA3572		hypothetical protein	NA	NA	NA	NA	2.10408	3.55524e-08	NA	NA
PA3580		conserved hypothetical protein	NA	NA	43.5898	6.74511e-09	NA	NA	NA	NA
PA3674		hypothetical protein	NA	NA	3.457	3.20527e-07	NA	NA	NA	NA
PA3712		hypothetical protein	NA	NA	3.59528	9.50379e-11	NA	NA	NA	NA
PA3741		hypothetical protein	NA	NA	NA	NA	3.50679	1.54233e-05	64.2591	6.69314e-14
PA3850		hypothetical protein	NA	NA	NA	NA	2.94571	6.38939e-11	NA	NA
PA3869		hypothetical protein	NA	NA	NA	NA	34.2196	5.91246e-09	NA	NA
PA3906		hypothetical protein	NA	NA	NA	NA	2.36708	2.60541e-06	NA	NA
PA3962		hypothetical protein	NA	NA	NA	NA	3.36652	3.41881e-08	4.1073	9.76019e-08
PA3967		hypothetical protein	NA	NA	NA	NA	3.50679	6.28885e-06	34.8275	6.97287e-09
PA3988		hypothetical protein	NA	NA	NA	NA	2.00388	3.74593e-06	NA	NA
PA3998		conserved hypothetical protein	NA	NA	1.97543	0	NA	NA	NA	NA
PA4004		conserved hypothetical protein	NA	NA	NA	NA	4.20815	6.38144e-07	NA	NA
PA4045		conserved hypothetical protein	NA	NA	NA	NA	3.41912	3.53654e-07	4.1073	4.85559e-08
PA4049		hypothetical protein	NA	NA	4.14839	1.08439e-05	NA	NA	NA	NA
PA4111		hypothetical protein	NA	NA	5.53119	3.61517e-08	NA	NA	NA	NA
PA4204	ppgL	periplasmic gluconolactonase, PpgL	NA	NA	3.22653	1.568e-06	NA	NA	NA	NA
PA4325		hypothetical protein	NA	NA	NA	NA	2.63009	2.07914e-07	NA	NA
PA4379		conserved hypothetical protein	NA	NA	NA	NA	1.99333	1.67183e-09	NA	NA
PA4405		hypothetical protein	NA	NA	NA	NA	5.26019	6.71223e-08	NA	NA
PA4438		conserved hypothetical protein	NA	NA	NA	NA	8.71688	0	2.66975	3.97344e-06
PA4458		conserved hypothetical protein	NA	NA	2.24705	1.44796e-07	NA	NA	NA	NA
PA4460		conserved hypothetical protein	NA	NA	NA	NA	2.16784	1.74022e-13	2.05365	4.3388e-08
PA4487		conserved hypothetical protein	NA	NA	2.91924	6.15696e-11	NA	NA	NA	NA
PA4488		conserved hypothetical protein	NA	NA	3.18044	2.53123e-07	NA	NA	NA	NA
PA4531		hypothetical protein	NA	NA	65.1771	6.48852e-13	NA	NA	NA	NA
PA4603		hypothetical protein	NA	NA	5.53119	1.59846e-08	NA	NA	NA	NA
PA4608		hypothetical protein	NA	NA	2.7656	4.77245e-07	NA	NA	NA	NA
PA4637		hypothetical protein	NA	NA	2.30466	4.10596e-06	NA	NA	NA	NA
PA4643		hypothetical protein	NA	NA	NA	NA	4.20815	1.08014e-06	NA	NA
PA4661	pagL	Lipid A 3-O-deacylase	NA	NA	NA	NA	2.10408	0	2.182	0
PA4673		conserved hypothetical protein	NA	NA	NA	NA	2.41579	1.16769e-07	NA	NA
PA4684		hypothetical protein	NA	NA	NA	NA	3.50679	1.81675e-05	NA	NA
PA4691		hypothetical protein	NA	NA	33.7123	4.45102e-07	NA	NA	NA	NA
PA4692		conserved hypothetical protein	NA	NA	NA	NA	3.60699	1.03937e-05	NA	NA
PA4718		hypothetical protein	NA	NA	NA	NA	2.94571	1.256e-05	NA	NA
PA4866		conserved hypothetical protein	NA	NA	26.3722	9.5795e-06	NA	NA	NA	NA
PA4881		hypothetical protein	NA	NA	NA	NA	192.11	2.81935e-14	200.105	0
PA5061		conserved hypothetical protein	NA	NA	2.01445	0	NA	NA	NA	NA
PA5137		hypothetical protein	NA	NA	NA	NA	7.36426	4.76254e-07	NA	NA
PA5184		hypothetical protein	NA	NA	NA	NA	4.20815	6.157e-06	NA	NA
PA5209		hypothetical protein	NA	NA	NA	NA	3.97436	1.85115e-06	NA	NA
PA5222		hypothetical protein	NA	NA	2.17297	8.01796e-07	NA	NA	NA	NA
PA5257		hypothetical protein	NA	NA	2.0742	9.47142e-08	NA	NA	NA	NA
PA5340		hypothetical protein	NA	NA	NA	NA	3.41912	9.35094e-08	NA	NA
PA5406		hypothetical protein	NA	NA	NA	NA	2.94571	1.06179e-07	3.08048	1.0069e-05
PA5457		hypothetical protein	NA	NA	8.29679	5.45568e-07	NA	NA	NA	NA
PA5462		hypothetical protein	NA	NA	5.53119	7.91839e-11	NA	NA	NA	NA
PA5467		hypothetical protein	NA	NA	37.7058	8.25705e-08	NA	NA	NA	NA
PA5517		conserved hypothetical protein	NA	NA	6.91399	7.50931e-08	NA	NA	NA	NA
PA5532		hypothetical protein	NA	NA	27.0498	7.20261e-06	NA	NA	NA	NA
PA5537		hypothetical protein	NA	NA	32.823	6.40339e-07	NA	NA	NA	NA
Membrane proteins
PA0291	oprE	Anaerobically-induced outer membrane porin OprE precursor	NA	NA	NA	NA	2.02468	4.12944e-07	NA	NA
PA0303	spuG	polyamine transport protein PotH	NA	NA	NA	NA	3.15611	6.84813e-07	3.08048	6.62745e-10
PA0334		probable major facilitator superfamily (MFS) transporter	NA	NA	NA	NA	14.7285	1.45359e-05	NA	NA
PA0752		conserved hypothetical protein	NA	NA	11.0624	5.63884e-06	NA	NA	NA	NA
PA0789		probable amino acid permease	NA	NA	NA	NA	2.25087	9.45375e-08	NA	NA
PA1048		probable outer membrane protein precursor	NA	NA	2.55818	0	NA	NA	NA	NA
PA1073	braD	branched-chain amino acid transport protein BraD	NA	NA	NA	NA	2.72292	8.22119e-08	4.1073	4.45663e-07
PA1126		hypothetical protein	NA	NA	6.91399	8.15354e-08	NA	NA	NA	NA
PA1170		conserved hypothetical protein	NA	NA	NA	NA	7.36426	3.21063e-07	NA	NA
PA1577		hypothetical protein	NA	NA	NA	NA	25.6147	6.6883e-07	NA	NA
PA1767		hypothetical protein	NA	NA	2.34474	1.4881e-08	NA	NA	NA	NA
PA2114		probable major facilitator superfamily (MFS) transporter	NA	NA	NA	NA	2.28391	7.74702e-14	NA	NA
PA2241	pslK	PslL	NA	NA	NA	NA	5.78621	1.79907e-05	NA	NA
PA2415		hypothetical protein	NA	NA	32.1296	8.49255e-07	NA	NA	NA	NA
PA2495	oprN	Multidrug efflux outer membrane protein OprN precursor	NA	NA	NA	NA	345.717	0	496.752	3.36442e-13
PA2710		hypothetical protein	NA	NA	5.53119	1.24101e-05	NA	NA	NA	NA
PA2811		probable permease of ABC-2 transporter	NA	NA	NA	NA	3.15611	1.10897e-07	2.46438	7.46766e-07
PA2868		hypothetical protein	NA	NA	NA	NA	8.4163	9.75043e-09	NA	NA
PA3041		hypothetical protein	NA	NA	8.29679	0	NA	NA	NA	NA
PA3145	wbpL	glycosyltransferase WbpL	NA	NA	2.38847	1.65512e-12	NA	NA	NA	NA
PA3602		conserved hypothetical protein	NA	NA	NA	NA	3.81364	1.10649e-08	NA	NA
PA3827		conserved hypothetical protein	NA	NA	2.34012	4.77245e-07	NA	NA	NA	NA
PA4338		hypothetical protein	NA	NA	5.07026	8.11151e-07	NA	NA	NA	NA
PA4355		probable major facilitator superfamily (MFS) transporter	NA	NA	NA	NA	8.4163	1.0673e-05	10.2683	8.54621e-11
PA4455		probable permease of ABC transporter	NA	NA	NA	NA	2.32174	6.35463e-10	NA	NA
PA4754		hypothetical protein	NA	NA	NA	NA	2.29535	2.4971e-07	2.82377	1.21375e-13
PA5155		amino acid (lysine/arginine/ornithine/histidine/octopine) ABC transporter membrane protein	NA	NA	NA	NA	3.50679	1.56914e-09	4.1073	4.14553e-09
PA5170	arcD	arginine/ornithine antiporter	NA	NA	2.11059	8.48649e-14	NA	NA	NA	NA
PA5230		probable permease of ABC transporter	NA	NA	2.4199	8.24384e-07	NA	NA	NA	NA
PA5231		probable ATP-binding/permease fusion ABC transporter	NA	NA	3.7845	2.30468e-11	NA	NA	NA	NA
PA5430		hypothetical protein	NA	NA	NA	NA	2.72292	3.90049e-06	NA	NA
PA5479	gltP	proton-glutamate symporter	NA	NA	NA	NA	2.33154	8.0499e-08	NA	NA
Motility & Attachment
PA0171		hypothetical protein	NA	NA	NA	NA	4.20815	1.3189e-09	NA	NA
Non-coding RNA gene
PA0887.1	P7	P7	NA	NA	NA	NA	6.31223	0	3.08048	5.34601e-14
PA1112.1			NA	NA	NA	NA	2.30446	0	NA	NA
PA3366.1	amiL	AmiL	NA	NA	NA	NA	2.50871	1.82293e-13	NA	NA
PA4406.1			NA	NA	2.53513	0	NA	NA	NA	NA
PA4541.1		tRNA-Lys	NA	NA	NA	NA	2.7353	0	NA	NA
Nucleotide biosynthesis and metabolism
PA0401		noncatalytic dihydroorotase-like protein	NA	NA	2.63989	6.88191e-07	NA	NA	NA	NA
PA0945	purM	phosphoribosylaminoimidazole synthetase	NA	NA	NA	NA	2.03832	7.03492e-06	2.05365	1.54385e-06
PA1013	purC	phosphoribosylaminoimidazole-succinocarboxamide synthase	NA	NA	NA	NA	2.01641	2.76912e-06	NA	NA
PA2876	pyrF	orotidine 5'-phosphate decarboxylase	NA	NA	6.91399	9.96945e-07	NA	NA	NA	NA
PA2962	tmk	thymidylate kinase	NA	NA	NA	NA	3.36652	1.11321e-05	3.76503	2.64566e-12
PA4314	purU1	formyltetrahydrofolate deformylase	NA	NA	NA	NA	2.03394	1.09069e-06	NA	NA
PA4855	purD	phosphoribosylamine--glycine ligase	NA	NA	NA	NA	2.54704	1.48015e-05	NA	NA
PA5336	gmk	guanylate kinase	NA	NA	NA	NA	4.90951	6.05318e-07	NA	NA
Protein secretion/export apparatus
PA0071	tagR1	TagR1	NA	NA	2.13346	8.53495e-09	NA	NA	NA	NA
PA0091	vgrG1	VgrG1	NA	NA	NA	NA	3.218	9.81289e-06	NA	NA
PA3099	xcpV	general secretion pathway protein I	NA	NA	4.14839	1.69422e-05	NA	NA	NA	NA
PA3100	xcpU	General secretion pathway outer membrane protein H precursor	NA	NA	2.7656	7.09104e-07	NA	NA	NA	NA
PA4559	lspA	prolipoprotein signal peptidase	NA	NA	NA	NA	2.10408	1.44933e-05	NA	NA
PA5069	tatB	translocation protein TatB	NA	NA	NA	NA	2.63009	2.32244e-07	NA	NA
Putative enzymes
PA0075	pppA	PppA	NA	NA	4.83979	2.64511e-07	NA	NA	NA	NA
PA0478		probable N-acetyltransferase	NA	NA	NA	NA	10.5204	6.8581e-09	28.6943	1.71097e-07
PA0597		probable nucleotidyl transferase	NA	NA	NA	NA	3.15611	1.39227e-05	3.08048	2.62087e-10
PA0766	mucD	serine protease MucD precursor	NA	NA	2.33645	0	NA	NA	NA	NA
PA0838		probable glutathione peroxidase	NA	NA	3.68746	7.88088e-10	NA	NA	NA	NA
PA0954		probable acylphosphatase	NA	NA	4.14839	2.30163e-07	NA	NA	NA	NA
PA1137		probable oxidoreductase	NA	NA	34.6687	2.99681e-07	NA	NA	NA	NA
PA1287		probable glutathione peroxidase	NA	NA	4.14839	2.48426e-07	NA	NA	NA	NA
PA1296		probable 2-hydroxyacid dehydrogenase	NA	NA	2.4199	1.17673e-05	NA	NA	NA	NA
PA1306		probable HIT family protein	NA	NA	NA	NA	2.94571	8.80724e-06	4.1073	4.45663e-07
PA1344		probable short-chain dehydrogenase	NA	NA	2.7656	9.37757e-07	NA	NA	NA	NA
PA1621		probable hydrolase	NA	NA	6.91399	6.47047e-06	NA	NA	NA	NA
PA1655		probable glutathione S-transferase	NA	NA	3.8027	4.87144e-11	NA	NA	NA	NA
PA1742		probable amidotransferase	NA	NA	NA	NA	2.52489	9.88045e-12	NA	NA
PA1821		probable enoyl-CoA hydratase/isomerase	NA	NA	NA	NA	2.7353	2.60855e-10	NA	NA
PA1984	exaC	NAD+ dependent aldehyde dehydrogenase ExaC	NA	NA	NA	NA	7.71494	8.71993e-06	5.13413	3.44611e-09
PA2491		probable oxidoreductase	NA	NA	NA	NA	8.74001	2.514e-13	7.41596	0
PA2553		probable acyl-CoA thiolase	NA	NA	NA	NA	2.05732	2.37644e-07	NA	NA
PA2554		probable short-chain dehydrogenase	NA	NA	NA	NA	2.80543	4.57111e-12	3.85059	6.13779e-14
PA2579	kynA	L-Tryptophan:oxygen 2,3-oxidoreductase (decyclizing) KynA	NA	NA	NA	NA	2.94571	5.95121e-14	NA	NA
PA3053		probable hydrolytic enzyme	NA	NA	33.9464	4.04031e-07	NA	NA	NA	NA
PA3106		probable short-chain dehydrogenase	NA	NA	4.83979	5.49445e-07	NA	NA	NA	NA
PA3460		probable acetyltransferase	NA	NA	6.45306	3.58409e-07	NA	NA	NA	NA
PA4022		probable aldehyde dehydrogenase	NA	NA	NA	NA	2.7353	0	NA	NA
PA4576		probable ATP-dependent protease	NA	NA	NA	NA	2.34227	2.39549e-06	NA	NA
PA5432		probable acetyltransferase	NA	NA	NA	NA	19.4671	1.87419e-05	NA	NA
Secreted Factors (toxins, enzymes, alginate)
PA1844	tse1	Tse1	NA	NA	29.4348	2.66116e-06	NA	NA	NA	NA
Transcription, RNA processing and degradation
PA2626	trmU	tRNA methyltransferase	NA	NA	NA	NA	3.10602	1.78514e-10	NA	NA
PA3861	rhl	ATP-dependent RNA helicase RhlB	NA	NA	NA	NA	1.98718	1.76601e-05	NA	NA
PA4238	rpoA	DNA-directed RNA polymerase alpha chain	NA	NA	NA	NA	1.95378	2.81935e-14	NA	NA
PA4262	rplD	50S ribosomal protein L4	NA	NA	NA	NA	2.19211	0	NA	NA
Transcriptional regulators
PA0233		probable transcriptional regulator	NA	NA	29.0599	3.11213e-06	NA	NA	NA	NA
PA0448		probable transcriptional regulator	NA	NA	3.31872	2.81477e-07	NA	NA	NA	NA
PA0601		probable two-component response regulator	NA	NA	5.53119	1.67816e-05	NA	NA	NA	NA
PA0764	mucB	negative regulator for alginate biosynthesis MucB	NA	NA	2.34012	0	NA	NA	NA	NA
PA1015		probable transcriptional regulator	NA	NA	NA	NA	21.8732	5.19593e-06	NA	NA
PA1850		probable transcriptional regulator	NA	NA	NA	NA	21.7916	5.42712e-06	NA	NA
PA2320	gntR	transcriptional regulator GntR	NA	NA	26.5256	8.99406e-06	NA	NA	NA	NA
PA3133		probable transcriptional regulator	NA	NA	50.4132	3.52538e-10	NA	NA	NA	NA
PA4174		probable transcriptional regulator	NA	NA	29.626	2.45523e-06	NA	NA	NA	NA
PA5483	algB	two-component response regulator AlgB	NA	NA	3.1113	6.72112e-07	NA	NA	NA	NA
Translation, post-translational modification, degradation
PA0579	rpsU	30S ribosomal protein S21	NA	NA	NA	NA	2.06438	0	NA	NA
PA1796	folD	5,10-methylene-tetrahydrofolate dehydrogenase / cyclohydrolase	NA	NA	NA	NA	2.36708	9.35547e-06	NA	NA
PA2740	pheS	phenylalanyl-tRNA synthetase, alpha-subunit	NA	NA	NA	NA	2.18824	5.57728e-06	NA	NA
PA2742	rpmI	50S ribosomal protein L35	NA	NA	NA	NA	1.96245	2.92558e-13	NA	NA
PA3655	tsf	elongation factor Ts	NA	NA	NA	NA	1.96712	0	NA	NA
PA3656	rpsB	30S ribosomal protein S2	NA	NA	NA	NA	2.21106	0	NA	NA
PA3818		extragenic suppressor protein SuhB	NA	NA	NA	NA	2.32556	1.16006e-06	NA	NA
PA4237	rplQ	50S ribosomal protein L17	NA	NA	NA	NA	3.34874	6.55248e-13	NA	NA
PA4244	rplO	50S ribosomal protein L15	NA	NA	NA	NA	2.26347	5.02152e-14	NA	NA
PA4245	rpmD	50S ribosomal protein L30	NA	NA	NA	NA	1.98315	1.99209e-13	NA	NA
PA4246	rpsE	30S ribosomal protein S5	NA	NA	NA	NA	1.97325	1.86381e-13	NA	NA
PA4248	rplF	50S ribosomal protein L6	NA	NA	NA	NA	2.45857	2.47659e-13	NA	NA
PA4250	rpsN	30S ribosomal protein S14	NA	NA	NA	NA	2.2911	4.14907e-13	NA	NA
PA4256	rplP	50S ribosomal protein L16	NA	NA	NA	NA	1.97303	3.49248e-13	NA	NA
PA4257	rpsC	30S ribosomal protein S3	NA	NA	NA	NA	2.20994	4.20552e-13	NA	NA
PA4258	rplV	50S ribosomal protein L22	NA	NA	NA	NA	2.16707	8.86288e-14	NA	NA
PA4260	rplB	50S ribosomal protein L2	NA	NA	NA	NA	1.98433	2.77287e-13	NA	NA
PA4267	rpsG	30S ribosomal protein S7	NA	NA	NA	NA	2.06901	0	NA	NA
PA4268	rpsL	30S ribosomal protein S12	NA	NA	NA	NA	1.96866	3.29701e-13	NA	NA
PA4272	rplJ	50S ribosomal protein L10	NA	NA	NA	NA	2.14932	4.20552e-13	NA	NA
PA4273	rplA	50S ribosomal protein L1	NA	NA	NA	NA	2.05969	3.57398e-13	NA	NA
PA4558		probable peptidyl-prolyl cis-trans isomerase, FkbP-type	NA	NA	NA	NA	2.10408	1.80248e-05	NA	NA
PA4567	rpmA	50S ribosomal protein L27	NA	NA	NA	NA	1.98861	4.00526e-14	NA	NA
PA4665	prfA	peptide chain release factor 1	NA	NA	NA	NA	2.68854	6.05478e-07	NA	NA
PA4743	rbfA	ribosome-binding factor A	NA	NA	NA	NA	3.03922	2.94387e-12	NA	NA
PA4932	rplI	50S ribosomal protein L9	NA	NA	NA	NA	2.26593	4.07678e-13	NA	NA
PA5254		probable peptidyl-prolyl cis-trans isomerase, FkbP-type	NA	NA	NA	NA	4.20815	7.23036e-07	NA	NA
Transport of small molecules
PA0866	aroP2	aromatic amino acid transport protein AroP2	NA	NA	NA	NA	2.55175	1.46974e-11	2.72109	3.51682e-14
PA1071	braF	branched-chain amino acid transport protein BraF	NA	NA	NA	NA	3.03922	1.38137e-06	NA	NA
PA1074	braC	branched-chain amino acid transport protein BraC	NA	NA	NA	NA	2.24435	8.44624e-14	NA	NA
PA1862	modB	molybdenum transport protein ModB	NA	NA	NA	NA	6.31223	2.87771e-06	39.8463	5.05877e-10
PA2041		probable amino acid permease	NA	NA	NA	NA	7.01358	1.27491e-05	5.13413	4.72197e-07
PA2113	opdO	pyroglutamate porin OpdO	NA	NA	NA	NA	2.39099	1.50197e-14	2.20034	0
PA2408		probable ATP-binding component of ABC transporter	NA	NA	8.29679	7.4792e-08	NA	NA	NA	NA
PA2493	mexE	Resistance-Nodulation-Cell Division (RND) multidrug efflux membrane fusion protein MexE precursor	NA	NA	NA	NA	298.779	0	112.951	2.7015e-13
PA2494	mexF	Resistance-Nodulation-Cell Division (RND) multidrug efflux transporter MexF	NA	NA	NA	NA	578.621	1.82293e-13	547.23	0
PA2760	oprQ	OprQ	NA	NA	NA	NA	2.71367	3.26443e-13	NA	NA
PA2812		probable ATP-binding component of ABC transporter	NA	NA	NA	NA	5.35583	2.81935e-14	4.36401	1.94851e-14
PA3187		probable ATP-binding component of ABC transporter	NA	NA	6.91399	1.79064e-11	NA	NA	NA	NA
PA3531	bfrB	bacterioferritin	NA	NA	NA	NA	2.10408	5.0879e-09	NA	NA
PA3838		probable ATP-binding component of ABC transporter	NA	NA	NA	NA	5.89141	1.88541e-11	77.4747	4.10963e-14
PA4064		probable ATP-binding component of ABC transporter	NA	NA	29.1217	3.03777e-06	NA	NA	NA	NA
PA4466		probable phosphoryl carrier protein	NA	NA	2.0742	4.3138e-06	4.20815	8.62846e-08	3.08048	1.60456e-12
PA4500		probable binding protein component of ABC transporter	NA	NA	NA	NA	1.95105	8.60601e-06	NA	NA
PA4514		probable outer membrane receptor for iron transport	NA	NA	5.53119	4.82162e-06	NA	NA	NA	NA
PA4590	pra	protein activator	NA	NA	2.7656	1.16512e-05	NA	NA	NA	NA
PA5076		probable binding protein component of ABC transporter	NA	NA	NA	NA	2.47	2.41914e-09	NA	NA
PA5152		probable ATP-binding component of ABC transporter	NA	NA	NA	NA	3.09423	3.77728e-12	2.46438	8.0554e-13
PA5217		probable binding protein component of ABC iron transporter	NA	NA	2.65036	2.59888e-09	NA	NA	NA	NA

## Sheet: Supplementary Table 4 
Supplementary Table 4: AmpR-ß-lactam-dependent genes. The genes that are either positively or negatively regulated by AmpR when exposed to ß-lactam stress are classified based on information in Supplementary Table 1. Only genes that are > 2.0, Bonferroni correction (<0.05) are listed. Functional categorization, gene ID and gene/product names are from the Pseudomonas Genome database (Winsor et al …
Gene ID	Gene name	Product Name	Condition 1		Condition 2		Condition 3		Condition 4
			FC	Corrected p-value	FC	Corrected p-value	FC	Corrected p-value	FC	Corrected p-value
Genes positively regulated by AmpR upon b-lactam exposure (236)
Adaptation, Protection
PA0176	aer2	aerotaxis transducer Aer2	NA	NA	NA	NA	NA	NA	-5.194	4.52884e-07
PA0177		probable purine-binding chemotaxis protein	NA	NA	NA	NA	NA	NA	-73.891	4.27336e-14
PA0848		probable alkyl hydroperoxide reductase	NA	NA	NA	NA	NA	NA	-4.86938	3.48493e-07
PA1561	aer	aerotaxis receptor Aer	NA	NA	NA	NA	NA	NA	-2.79989	2.20708e-07
PA2400	pvdJ	PvdJ	NA	NA	NA	NA	NA	NA	-4.38244	8.6542e-06
PA2703	tsi2	Tsi2	NA	NA	NA	NA	NA	NA	-30.6932	5.56777e-07
PA2826		probable glutathione peroxidase	4.25025	6.53827e-09	NA	NA	NA	NA	-2.92163	1.12943e-06
PA4110	ampC	beta-lactamase precursor	14.1675	1.10672e-13	NA	NA	NA	NA	-24.3469	1.50197e-14
PA4915		probable chemotaxis transducer	NA	NA	NA	NA	NA	NA	-12.6604	7.53779e-10
Amino acid biosynthesis and metabolism
PA0407	gshB	glutathione synthetase	NA	NA	NA	NA	NA	NA	-4.38244	1.71926e-07
PA0546	metK	methionine adenosyltransferase	NA	NA	NA	NA	NA	NA	-2.21335	1.94902e-13
PA3537	argF	ornithine carbamoyltransferase, anabolic	3.778	5.55433e-06	NA	NA	NA	NA	-3.8955	1.92426e-06
PA4519	speC	ornithine decarboxylase	NA	NA	NA	NA	NA	NA	-2.92163	4.17345e-08
Biosynthesis of cofactors, prosthetic groups and carriers
PA0672	hemO	heme oxygenase	NA	NA	NA	NA	NA	NA	-3.40856	1.93025e-07
PA1049	pdxH	pyridoxine 5'-phosphate oxidase	NA	NA	NA	NA	NA	NA	-2.597	8.07275e-06
PA3397	fpr	ferredoxin--NADP+ reductase	NA	NA	NA	NA	NA	NA	-2.84671	0
Carbon compound catabolism
PA2509	catB	muconate cycloisomerase I	NA	NA	NA	NA	NA	NA	-44.8088	9.76455e-10
PA5350	rubA2	Rubredoxin 2	2.12513	1.43814e-05	NA	NA	NA	NA	-2.92163	3.28471e-09
PA5351	rubA1	Rubredoxin 1	2.47931	0	NA	NA	NA	NA	-2.27238	6.5958e-14
Cell division
PA1462		probable plasmid partitioning protein	2.05185	2.16972e-07	NA	NA	NA	NA	-3.40856	0
Cell wall / LPS / capsule
PA1077	flgB	flagellar basal-body rod protein FlgB	NA	NA	NA	NA	NA	NA	-88.0172	2.36265e-14
PA1079	flgD	flagellar basal-body rod modification protein FlgD	NA	NA	NA	NA	NA	NA	-2.92163	8.58542e-07
PA1101	fliF	Flagella M-ring outer membrane protein precursor	NA	NA	NA	NA	NA	NA	-2.69689	2.91917e-09
PA1130	rhlC	rhamnosyltransferase 2	NA	NA	NA	NA	NA	NA	-36.7188	3.72187e-08
Central intermediary metabolism
PA0710	gloA2	lactoylglutathione lyase	NA	NA	NA	NA	NA	NA	-36.2738	4.52943e-08
PA4443	cysD	ATP sulfurylase small subunit	NA	NA	NA	NA	NA	NA	-2.64338	2.73988e-09
PA4865	ureA	urease gamma subunit	5.667	4.49488e-06	NA	NA	NA	NA	-47.4073	3.01591e-10
PA4868	ureC	urease alpha subunit	NA	NA	NA	NA	NA	NA	-33.7787	1.39751e-07
Chemotaxis, Adaptation, Protection
PA0178		probable two-component sensor	NA	NA	NA	NA	NA	NA	-5.194	1.8801e-07
DNA replication, recombination, modification and repair
PA4042	xseB	exodeoxyribonuclease VII small subunit	2.8335	3.91281e-06	NA	NA	NA	NA	-2.92163	1.12943e-06
Energy metabolism
PA1317	cyoA	cytochrome o ubiquinol oxidase subunit II	NA	NA	NA	NA	NA	NA	-43.2663	1.95678e-09
PA1318	cyoB	cytochrome o ubiquinol oxidase subunit I	NA	NA	NA	NA	NA	NA	-5.84325	4.85892e-06
PA1319	cyoC	cytochrome o ubiquinol oxidase subunit III	NA	NA	NA	NA	NA	NA	-34.201	1.14738e-07
PA1883		probable NADH-ubiquinone/plastoquinone oxidoreductase	NA	NA	NA	NA	NA	NA	-36.001	5.12153e-08
PA1983	exaB	cytochrome c550	32.7955	4.68442e-07	NA	NA	NA	NA	-32.7955	2.15539e-07
PA2646	nuoK	NADH dehydrogenase I chain K	2.36125	4.36647e-06	-3.61586	1.65356e-07	NA	NA	-4.86938	4.71073e-13
PA2998	nqrB	Na+-translocating NADH:ubiquinone oxidoreductase subunit Nrq2	NA	NA	NA	NA	NA	NA	-2.36513	1.04642e-05
Fatty acid and phospholipid metabolism
PA2856	tesA	acyl-CoA thioesterase I precursor	NA	NA	NA	NA	NA	NA	-2.43469	8.31983e-07
PA3223	azoR3	AzoR3, azoreductase 3	NA	NA	NA	NA	NA	NA	-5.84325	9.34509e-09
Hypothetical, unclassified, unknown
PA0015		hypothetical protein	6.61151	1.3668e-13	NA	NA	NA	NA	-3.40856	3.92885e-13
PA0028		hypothetical protein	NA	NA	NA	NA	NA	NA	-47.6432	2.73212e-10
PA0052		hypothetical protein	NA	NA	NA	NA	NA	NA	-33.4835	1.58588e-07
PA0055		hypothetical protein	NA	NA	NA	NA	NA	NA	-4.86938	2.56987e-08
PA0065		hypothetical protein	5.667	2.08487e-10	NA	NA	NA	NA	-2.597	1.07725e-05
PA0115		conserved hypothetical protein	7.08376	1.10116e-10	NA	NA	NA	NA	-4.86938	3.38219e-09
PA0144		hypothetical protein	2.8335	1.27804e-05	NA	NA	NA	NA	-6.81713	5.09737e-11
PA0187		hypothetical protein	35.2069	1.64054e-07	NA	NA	NA	NA	-35.2069	7.3229e-08
PA0255		conserved hypothetical protein	5.1003	1.23774e-10	NA	NA	NA	NA	-2.92163	5.09843e-07
PA0271		hypothetical protein	NA	NA	NA	NA	NA	NA	-25.2007	6.46623e-06
PA0346		hypothetical protein	NA	NA	NA	NA	NA	NA	-39.5714	1.03538e-08
PA0384		hypothetical protein	27.838	4.08419e-06	NA	NA	NA	NA	-27.838	1.99388e-06
PA0419		conserved hypothetical protein	NA	NA	NA	NA	NA	NA	-5.84325	6.93999e-08
PA0431		hypothetical protein	NA	NA	NA	NA	NA	NA	-8.76488	0
PA0481		hypothetical protein	7.08376	7.00746e-11	NA	NA	NA	NA	-80.8807	5.3917e-15
PA0484		conserved hypothetical protein	NA	NA	NA	NA	NA	NA	-69.595	2.17527e-14
PA0486		conserved hypothetical protein	NA	NA	NA	NA	NA	NA	-36.8318	3.54855e-08
PA0526		hypothetical protein	36.8318	8.05959e-08	NA	NA	NA	NA	-36.8318	3.54855e-08
PA0563		conserved hypothetical protein	NA	NA	NA	NA	NA	NA	-2.16417	2.73086e-15
PA0581		conserved hypothetical protein	NA	NA	NA	NA	NA	NA	-5.84325	9.71816e-10
PA0588		conserved hypothetical protein	NA	NA	NA	NA	NA	NA	-2.41521	3.26942e-12
PA0664		hypothetical protein	2.0779	2.02262e-07	NA	NA	NA	NA	-2.14253	3.21153e-08
PA0734		hypothetical protein	4.25025	5.13313e-08	NA	NA	NA	NA	-2.92163	4.71974e-06
PA0823		hypothetical protein	30.6932	1.1787e-06	NA	NA	NA	NA	-30.6932	5.56777e-07
PA0874		hypothetical protein	NA	NA	NA	NA	NA	NA	-26.8996	3.03969e-06
PA0938		hypothetical protein	NA	NA	NA	NA	NA	NA	-2.18464	0
PA0980		hypothetical protein	NA	NA	NA	NA	NA	NA	-2.92163	7.65048e-06
PA1036		hypothetical protein	NA	NA	NA	NA	NA	NA	-2.597	1.46925e-06
PA1040		hypothetical protein	NA	NA	NA	NA	NA	NA	-28.8442	1.27643e-06
PA1043		hypothetical protein	NA	NA	NA	NA	NA	NA	-3.40856	9.38031e-06
PA1117		hypothetical protein	14.1675	1.62486e-13	NA	NA	NA	NA	-4.86938	6.65085e-11
PA1133		hypothetical protein	40.9242	1.3012e-08	NA	NA	NA	NA	-40.9242	5.61176e-09
PA1154		conserved hypothetical protein	NA	NA	NA	NA	NA	NA	-26.8996	3.03969e-06
PA1198		conserved hypothetical protein	NA	NA	NA	NA	NA	NA	-2.4115	0
PA1215		hypothetical protein	NA	NA	NA	NA	NA	NA	-27.9029	1.94547e-06
PA1244		hypothetical protein	NA	NA	NA	NA	NA	NA	-2.75931	0
PA1358		hypothetical protein	72.0021	0	NA	NA	NA	NA	-3.8955	2.92871e-07
PA1369		hypothetical protein	NA	NA	NA	NA	NA	NA	-2.27238	8.5797e-07
PA1394		hypothetical protein	4.25025	1.56989e-08	-34.3538	5.99798e-09	NA	NA	-84.4965	4.10963e-14
PA1440		hypothetical protein	NA	NA	NA	NA	NA	NA	-2.08688	1.04678e-07
PA1531		hypothetical protein	NA	NA	NA	NA	NA	NA	-41.4199	4.50168e-09
PA1545		hypothetical protein	NA	NA	NA	NA	NA	NA	-2.3373	2.05933e-09
PA1550		hypothetical protein	NA	NA	NA	NA	NA	NA	-2.92163	1.16452e-08
PA1575		hypothetical protein	NA	NA	NA	NA	NA	NA	-26.0225	4.48968e-06
PA1728		hypothetical protein	3.23829	9.16108e-13	NA	NA	NA	NA	-2.597	3.95587e-10
PA1745		hypothetical protein	NA	NA	NA	NA	NA	NA	-29.3751	1.00003e-06
PA1874		hypothetical protein	NA	NA	NA	NA	NA	NA	-12.6604	7.97733e-07
PA1967		hypothetical protein	NA	NA	NA	NA	NA	NA	-57.343	3.38928e-12
PA2036		hypothetical protein	8.50051	2.50496e-06	NA	NA	NA	NA	-41.277	4.79788e-09
PA2045		conserved hypothetical protein	55.0361	2.38973e-11	NA	NA	NA	NA	-55.0361	9.82378e-12
PA2198		hypothetical protein	8.50051	3.66662e-09	NA	NA	NA	NA	-62.454	3.4269e-13
PA2288		hypothetical protein	2.18952	1.42445e-13	-3.3748	6.76987e-14	NA	NA	-5.51863	0
PA2365		conserved hypothetical protein	NA	NA	NA	NA	NA	NA	-4.86938	8.4958e-08
PA2372		hypothetical protein	NA	NA	NA	NA	NA	NA	-3.40856	1.03267e-07
PA2406		hypothetical protein	NA	NA	NA	NA	NA	NA	-25.605	5.39955e-06
PA2410		hypothetical protein	2.8335	1.66505e-05	NA	NA	NA	NA	-3.24625	1.12116e-06
PA2423		hypothetical protein	NA	NA	NA	NA	NA	NA	-3.24625	1.47641e-07
PA2434		hypothetical protein	NA	NA	NA	NA	NA	NA	-26.3084	3.95035e-06
PA2487		hypothetical protein	26.3084	8.04239e-06	NA	NA	NA	NA	-26.3084	3.95035e-06
PA2496		hypothetical protein	NA	NA	NA	NA	NA	NA	-27.838	1.99388e-06
PA2504		hypothetical protein	NA	NA	NA	NA	NA	NA	-81.3518	0
PA2564		hypothetical protein	NA	NA	NA	NA	NA	NA	-60.7191	7.48691e-13
PA2565		hypothetical protein	NA	NA	NA	NA	NA	NA	-33.7193	1.42967e-07
PA2566		conserved hypothetical protein	NA	NA	NA	NA	NA	NA	-42.3194	2.99409e-09
PA2706		hypothetical protein	4.25025	8.84932e-06	-22.1217	4.37088e-06	NA	NA	-54.4106	1.30476e-11
PA2721		hypothetical protein	NA	NA	NA	NA	NA	NA	-44.8888	9.42905e-10
PA3198		conserved hypothetical protein	NA	NA	NA	NA	NA	NA	-3.40856	4.1355e-06
PA3288		hypothetical protein	NA	NA	NA	NA	NA	NA	-4.86938	2.32493e-08
PA3325		conserved hypothetical protein	NA	NA	NA	NA	NA	NA	-32.3523	2.6413e-07
PA3335		hypothetical protein	NA	NA	NA	NA	NA	NA	-76.305	2.17527e-14
PA3390		hypothetical protein	5.667	4.49488e-06	NA	NA	NA	NA	-47.4073	3.01591e-10
PA3446		conserved hypothetical protein	2.55015	2.03121e-06	NA	NA	NA	NA	-4.38244	1.98741e-11
PA3520		hypothetical protein	73.6636	0	NA	NA	NA	NA	-73.6636	0
PA3623		conserved hypothetical protein	NA	NA	NA	NA	NA	NA	-2.27928	0
PA3684		hypothetical protein	2.55015	2.08028e-10	NA	NA	NA	NA	-4.38244	0
PA3698		hypothetical protein	5.1003	4.23493e-13	NA	NA	NA	NA	-2.92163	1.72643e-08
PA3752		hypothetical protein	NA	NA	NA	NA	NA	NA	-36.8318	3.54855e-08
PA3755		conserved hypothetical protein	NA	NA	NA	NA	NA	NA	-2.14253	1.66792e-06
PA3793		hypothetical protein	1.98345	1.28351e-05	-6.50854	9.9322e-14	NA	NA	-6.81713	2.5796e-14
PA3797		conserved hypothetical protein	2.63111	3.75398e-07	NA	NA	NA	NA	-2.53208	3.93772e-07
PA3808		conserved hypothetical protein	2.47931	2.723e-13	NA	NA	NA	NA	-2.27238	7.30772e-12
PA3905		hypothetical protein	2.47931	3.23774e-10	NA	NA	NA	NA	-13.6343	0
PA3911		conserved hypothetical protein	NA	NA	NA	NA	NA	NA	-27.838	1.99388e-06
PA3928		hypothetical protein	84.0024	5.04663e-14	NA	NA	NA	NA	-84.0024	5.24184e-14
PA4009		hypothetical protein	NA	NA	NA	NA	NA	NA	-33.4835	1.58588e-07
PA4027		hypothetical protein	NA	NA	NA	NA	NA	NA	-24.1014	1.04642e-05
PA4059		hypothetical protein	NA	NA	NA	NA	NA	NA	-38.0011	2.10828e-08
PA4093		hypothetical protein	NA	NA	NA	NA	NA	NA	-34.447	1.02836e-07
PA4183		hypothetical protein	NA	NA	NA	NA	NA	NA	-30.6932	5.56777e-07
PA4200		hypothetical protein	NA	NA	NA	NA	NA	NA	-24.8519	7.55422e-06
PA4327		hypothetical protein	NA	NA	NA	NA	NA	NA	-35.5995	6.12921e-08
PA4337		hypothetical protein	8.50051	1.62894e-05	NA	NA	NA	NA	-35.2069	7.3229e-08
PA4349		hypothetical protein	NA	NA	NA	NA	NA	NA	-40.0346	8.38376e-09
PA4352		conserved hypothetical protein	NA	NA	NA	NA	NA	NA	-2.3373	3.68525e-14
PA4357		conserved hypothetical protein	29.5564	1.93794e-06	NA	NA	NA	NA	-29.5564	9.23997e-07
PA4362		hypothetical protein	NA	NA	NA	NA	NA	NA	-3.8955	1.00146e-05
PA4364		hypothetical protein	35.7324	1.30121e-07	NA	NA	NA	NA	-35.7324	5.76644e-08
PA4530		conserved hypothetical protein	NA	NA	NA	NA	NA	NA	-71.4647	0
PA4533		hypothetical protein	NA	NA	NA	NA	NA	NA	-4.86938	6.98494e-09
PA4535		hypothetical protein	2.53524	9.72878e-11	NA	NA	NA	NA	-4.13897	0
PA4582		conserved hypothetical protein	NA	NA	NA	NA	NA	NA	-2.3373	2.61688e-11
PA4583		conserved hypothetical protein	NA	NA	NA	NA	NA	NA	-3.78729	3.68525e-14
PA4610		hypothetical protein	17.001	0	NA	NA	NA	NA	-5.84325	1.81736e-12
PA4635		conserved hypothetical protein	2.8335	6.39249e-07	-37.2775	1.20714e-09	NA	NA	-101.875	2.36265e-14
PA4648		hypothetical protein	NA	NA	NA	NA	NA	NA	-26.1647	4.21103e-06
PA4650		hypothetical protein	NA	NA	NA	NA	NA	NA	-26.4538	3.70647e-06
PA4677		hypothetical protein	NA	NA	NA	NA	NA	NA	-5.35632	5.23495e-08
PA4679		hypothetical protein	2.36125	1.87892e-05	NA	NA	NA	NA	-2.43469	5.13233e-06
PA4714		conserved hypothetical protein	NA	NA	NA	NA	NA	NA	-5.84325	4.39585e-12
PA4736		hypothetical protein	2.51867	1.01693e-10	NA	NA	NA	NA	-3.8955	0
PA4790		conserved hypothetical protein	67.0339	2.68438e-14	NA	NA	NA	NA	-6.81713	2.24771e-09
PA4830		hypothetical protein	NA	NA	NA	NA	NA	NA	-53.2015	2.26128e-11
PA4840		conserved hypothetical protein	2.22632	1.8309e-09	-2.16951	1.19208e-05	NA	NA	-3.57088	0
PA4916		hypothetical protein	NA	NA	NA	NA	NA	NA	-3.8955	8.91768e-12
PA5026		hypothetical protein	NA	NA	NA	NA	NA	NA	-31.7095	3.53518e-07
PA5101		hypothetical protein	NA	NA	NA	NA	NA	NA	-27.0008	2.9086e-06
PA5123		hypothetical protein	NA	NA	NA	NA	NA	NA	-37.6032	2.52893e-08
PA5185		conserved hypothetical protein	3.54188	4.36119e-07	NA	NA	NA	NA	-4.86938	2.31144e-09
PA5286		conserved hypothetical protein	NA	NA	NA	NA	NA	NA	-2.08688	2.91946e-10
PA5333		conserved hypothetical protein	2.8335	6.42096e-09	NA	NA	NA	NA	-2.27238	7.30846e-07
PA5339		conserved hypothetical protein	NA	NA	NA	NA	NA	NA	-2.11006	3.46705e-10
PA5405		hypothetical protein	30.6932	1.1787e-06	NA	NA	NA	NA	-30.6932	5.56777e-07
PA5423		hypothetical protein	NA	NA	NA	NA	NA	NA	-2.19122	9.03894e-06
Membrane proteins
PA0007		hypothetical protein	NA	NA	NA	NA	NA	NA	-25.245	6.35683e-06
PA1118		hypothetical protein	3.11685	1.25831e-08	NA	NA	NA	NA	-5.35632	1.09151e-13
PA1131		probable major facilitator superfamily (MFS) transporter	NA	NA	NA	NA	NA	NA	-62.2571	3.57284e-13
PA1297		probable metal transporter	8.50051	1.12473e-06	NA	NA	NA	NA	-43.9279	1.45691e-09
PA1541		probable drug efflux transporter	NA	NA	NA	NA	NA	NA	-58.3919	2.10534e-12
PA1547		hypothetical protein	4.25025	1.45925e-06	NA	NA	NA	NA	-5.84325	2.81156e-08
PA1650		probable transporter	NA	NA	NA	NA	NA	NA	-24.1014	1.04642e-05
PA1825		hypothetical protein	NA	NA	NA	NA	NA	NA	-5.84325	1.01921e-08
PA2306	ambA	AmbA	NA	NA	NA	NA	NA	NA	-4.38244	5.03324e-11
PA2327		probable permease of ABC transporter	NA	NA	NA	NA	NA	NA	-28.1655	1.72623e-06
PA2409		probable permease of ABC transporter	NA	NA	NA	NA	NA	NA	-8.76488	7.13568e-11
PA2501		hypothetical protein	3.54188	1.10672e-13	NA	NA	NA	NA	-4.86938	5.59183e-14
PA2663	ppyR	psl and pyoverdine operon regulator, PpyR	NA	NA	NA	NA	NA	NA	-27.838	1.99388e-06
PA3235		conserved hypothetical protein	NA	NA	NA	NA	NA	NA	-2.92163	7.63802e-10
PA3370		hypothetical protein	48.8585	3.86785e-10	NA	NA	NA	NA	-48.8585	1.58764e-10
PA3432		hypothetical protein	NA	NA	NA	NA	NA	NA	-36.8318	3.54855e-08
PA3789		hypothetical protein	NA	NA	NA	NA	NA	NA	-30.4331	6.24244e-07
PA3897		hypothetical protein	23.8611	2.36804e-05	NA	NA	NA	NA	-23.8611	1.1657e-05
PA3920		probable metal transporting P-type ATPase	4.79516	1.91973e-07	NA	NA	NA	NA	-10.7126	8.43349e-11
PA3966		hypothetical protein	NA	NA	NA	NA	NA	NA	-2.43469	2.21642e-09
PA4046		hypothetical protein	NA	NA	NA	NA	NA	NA	-3.8955	5.99711e-07
PA4507		hypothetical protein	NA	NA	NA	NA	NA	NA	-34.0389	1.23695e-07
PA5132		hypothetical protein	11.334	6.07666e-06	-21.3925	6.45697e-06	NA	NA	-35.0779	7.75137e-08
Motility & Attachment
PA1461	motD	MotD	2.36125	2.67005e-06	NA	NA	NA	NA	-2.43469	6.33568e-07
PA3361	lecB	fucose-binding lectin PA-IIL	NA	NA	NA	NA	NA	NA	-4.86938	1.13111e-11
PA4086	cupB1	probable fimbrial subunit CupB1	25.2007	1.30931e-05	NA	NA	NA	NA	-25.2007	6.46623e-06
PA4305	rcpC	RcpC	NA	NA	NA	NA	NA	NA	-8.76488	8.24319e-11
PA4551	pilV	type 4 fimbrial biogenesis protein PilV	NA	NA	NA	NA	NA	NA	-25.7427	5.0883e-06
PA4555	pilY2	type 4 fimbrial biogenesis protein PilY2	NA	NA	NA	NA	NA	NA	-61.9156	4.31112e-13
Non-coding RNA gene
PA2819.3		tRNA-Glu	2.8335	1.7654e-06	-57.633	0	NA	NA	-94.5027	0
Nucleotide biosynthesis and metabolism
PA0143	nuh	purine nucleosidase Nuh	NA	NA	NA	NA	NA	NA	-2.16417	2.18668e-06
PA0849	trxB2	thioredoxin reductase 2	NA	NA	NA	NA	NA	NA	-4.22013	4.39185e-14
Protein secretion/export apparatus
PA1692		probable translocation protein in type III secretion	NA	NA	NA	NA	NA	NA	-26.8996	3.03969e-06
PA1705	pcrG	regulator in type III secretion	24.1825	2.05094e-05	NA	NA	NA	NA	-24.1825	1.01114e-05
PA1713	exsA	transcriptional regulator ExsA	NA	NA	NA	NA	NA	NA	-5.84325	5.99507e-07
PA1875		probable outer membrane protein precursor	NA	NA	NA	NA	NA	NA	-28.0994	1.77857e-06
PA3095	xcpZ	general secretion pathway protein M	NA	NA	NA	NA	NA	NA	-6.81713	5.4013e-13
PA3098	xcpW	general secretion pathway protein J	NA	NA	NA	NA	NA	NA	-7.791	1.17828e-11
Putative enzymes
PA0534		conserved hypothetical protein	NA	NA	NA	NA	NA	NA	-2.92163	2.05311e-07
PA0817		probable ring-cleaving dioxygenase	3.30575	2.40628e-09	NA	NA	NA	NA	-2.27238	4.01072e-06
PA1914		conserved hypothetical protein	NA	NA	NA	NA	NA	NA	-29.2673	1.05206e-06
PA2024		probable ring-cleaving dioxygenase	11.334	8.90434e-11	-20.7097	9.31009e-06	NA	NA	-67.9168	5.03916e-14
PA2271		probable acetyltransferase	8.50051	2.17185e-06	NA	NA	NA	NA	-41.757	3.85656e-09
PA2379		probable oxidoreductase	NA	NA	NA	NA	NA	NA	-5.84325	1.41163e-11
PA3295		probable HIT family protein	2.8335	1.04046e-06	NA	NA	NA	NA	-2.92163	2.69847e-07
PA4026		probable acetyltransferase	NA	NA	NA	NA	NA	NA	-5.84325	8.72195e-12
Transcription, RNA processing and degradation
PA5197	rimK	ribosomal protein S6 modification protein	NA	NA	NA	NA	NA	NA	-3.8955	1.63412e-06
Transcriptional regulators
PA0175		probable chemotaxis protein methyltransferase	NA	NA	NA	NA	NA	NA	-25.5594	5.50509e-06
PA0547		probable transcriptional regulator	1.98345	4.42662e-12	NA	NA	NA	NA	-2.65111	1.74538e-14
PA1109		probable transcriptional regulator	NA	NA	NA	NA	NA	NA	-27.6239	2.18948e-06
PA1359		probable transcriptional regulator	8.50051	1.39945e-09	NA	NA	NA	NA	-5.84325	1.40812e-08
PA1455	fliA	sigma factor FliA	NA	NA	NA	NA	NA	NA	-2.92163	2.85086e-10
PA2809	copR	two-component response regulator, CopR	NA	NA	NA	NA	NA	NA	-31.6397	3.64371e-07
PA2877		probable transcriptional regulator	NA	NA	NA	NA	NA	NA	-24.1014	1.04642e-05
PA3034		probable transcriptional regulator	6.37538	0	NA	NA	NA	NA	-4.38244	4.09098e-12
PA3077		probable two-component response regulator	8.50051	2.1987e-09	NA	NA	NA	NA	-5.84325	2.09616e-08
PA3351	flgM	FlgM	2.01087	0	NA	NA	NA	NA	-2.38058	4.80815e-14
PA3630		probable transcriptional regulator	NA	NA	NA	NA	NA	NA	-31.6049	3.701e-07
PA4070		probable transcriptional regulator	NA	NA	NA	NA	NA	NA	-30.2091	6.91479e-07
PA4077		probable transcriptional regulator	34.6966	2.02262e-07	NA	NA	NA	NA	-34.6966	9.20207e-08
PA4135		probable transcriptional regulator	2.20384	1.47449e-05	NA	NA	NA	NA	-3.40856	4.25568e-10
PA4203		probable transcriptional regulator	NA	NA	NA	NA	NA	NA	-33.601	1.50264e-07
PA4987		probable transcriptional regulator	NA	NA	NA	NA	NA	NA	-4.86938	3.48493e-07
Translation, post-translational modification, degradation
PA1165	pcpS	PcpS	NA	NA	NA	NA	NA	NA	-39.4085	1.10994e-08
PA1670	stp1	serine/threonine phosphoprotein phosphatase Stp1	NA	NA	NA	NA	NA	NA	-4.86938	4.28514e-06
PA2371		probable ClpA/B-type protease	NA	NA	NA	NA	NA	NA	-28.1655	1.72623e-06
PA3227	ppiA	peptidyl-prolyl cis-trans isomerase A	NA	NA	NA	NA	NA	NA	-2.92163	6.81584e-06
PA3601		conserved hypothetical protein	NA	NA	NA	NA	NA	NA	-27.2053	2.65056e-06
PA3717		probable peptidyl-prolyl cis-trans isomerase, FkbP-type	11.334	2.723e-13	NA	NA	NA	NA	-3.8955	2.65213e-08
PA4482	gatC	Glu-tRNA(Gln) amidotransferase subunit C	NA	NA	NA	NA	NA	NA	-4.86938	8.35643e-14
Transport of small molecules
PA0487		probable molybdenum transport regulator	8.50051	2.16014e-08	NA	NA	NA	NA	-5.84325	1.46363e-07
PA0958	oprD	Basic amino acid, basic peptide and imipenem outer membrane porin OprD precursor	NA	NA	NA	NA	NA	NA	-2.95521	2.5204e-13
PA3407	hasAp	heme acquisition protein HasAp	NA	NA	NA	NA	NA	NA	-34.8651	8.5505e-08
PA3753		conserved hypothetical protein	2.22632	6.16871e-07	-75.0875	0	NA	NA	-150.484	0
Genes negatively regulated by AmpR upon ß-lactam exposure (247)
Gene ID	Gene name	Product Name	Condition 1		Condition 2		Condition 3		Condition 4
			Fold Change	Corrected p-value	Fold Change	Corrected p-value	Fold Change	Corrected p-value	Fold Change	Corrected p-value
Adaptation, Protection
PA3553	arnC	ArnC	NA	NA	NA	NA	NA	NA	53.6753	3.6485e-13
PA3624	pcm	L-isoaspartate protein carboxylmethyltransferase type II	NA	NA	NA	NA	NA	NA	1.95097	4.42066e-08
PA4671		probable ribosomal protein L25	NA	NA	NA	NA	NA	NA	2.16774	0
Amino acid biosynthesis and metabolism
PA5278	dapF	diaminopimelate epimerase	NA	NA	NA	NA	NA	NA	1.95097	2.01684e-06
PA2446	gcvH2	glycine cleavage system protein H2	NA	NA	NA	NA	NA	NA	2.13922	4.91064e-14
PA5413	ltaA	low specificity l-threonine aldolase	NA	NA	NA	NA	NA	NA	2.34703	2.23687e-06
PA2247	bkdA1	2-oxoisovalerate dehydrogenase (alpha subunit)	NA	NA	NA	NA	NA	NA	2.35089	5.09026e-14
PA3117	asd	aspartate semialdehyde dehydrogenase	NA	NA	NA	NA	NA	NA	2.44858	1.72931e-11
PA5067	hisE	phosphoribosyl-ATP pyrophosphohydrolase	NA	NA	NA	NA	NA	NA	3.59389	4.64414e-14
PA5417	soxD	sarcosine oxidase delta subunit	NA	NA	NA	NA	NA	NA	21.3196	7.87712e-06
PA3570	mmsA	methylmalonate-semialdehyde dehydrogenase	NA	NA	NA	NA	NA	NA	2.30258	6.69314e-14
PA2000	dhcB	DhcB, dehydrocarnitine CoA transferase, subunit B	NA	NA	NA	NA	NA	NA	2.66041	0
PA2250	lpdV	lipoamide dehydrogenase-Val	NA	NA	NA	NA	NA	NA	1.95298	0
PA4758	carA	carbamoyl-phosphate synthase small chain	NA	NA	NA	NA	NA	NA	2.21162	1.06969e-08
PA0402	pyrB	aspartate carbamoyltransferase	NA	NA	NA	NA	NA	NA	2.56706	4.58357e-07
Antibiotic resistance and susceptibility ; Membrane proteins
PA0157	triB	Resistance-Nodulation-Cell Division (RND) triclosan efflux membrane fusion protein, TriB	NA	NA	NA	NA	NA	NA	4.1073	3.02554e-06
`
PA0551	epd	D-erythrose 4-phosphate dehydrogenase	NA	NA	NA	NA	NA	NA	2.51002	3.97345e-09
PA4529	coaE	dephosphocoenzyme A kinase	NA	NA	NA	NA	NA	NA	2.56706	1.21155e-07
PA1275	cobD	cobalamin biosynthetic protein CobD	NA	NA	NA	NA	NA	NA	6.16095	6.54577e-07
PA2905	cobH	precorrin isomerase CobH	NA	NA	NA	NA	NA	NA	65.489	5.09026e-14
PA0024	hemF	coproporphyrinogen III oxidase, aerobic	-2.6469	1.80049e-05	2.7656	5.65203e-06	NA	NA	3.08048	7.65685e-08
PA5320	coaC	Phosphopantothenoylcysteine synthase/(R)-4'-phospho-N-pantothenoylcysteine decarboxylase	NA	NA	NA	NA	NA	NA	3.85059	3.1257e-09
Carbon compound catabolism
PA2013	liuC	putative 3-methylglutaconyl-CoA hydratase	NA	NA	NA	NA	NA	NA	2.22479	3.73693e-06
PA2007	maiA	maleylacetoacetate isomerase	NA	NA	NA	NA	NA	NA	2.64813	0
PA1311	phnX	2-phosphonoacetaldehyde hydrolase	NA	NA	NA	NA	NA	NA	24.7956	1.30194e-06
PA2862	lipA	lactonizing lipase precursor	NA	NA	NA	NA	NA	NA	21.9346	5.72128e-06
Cell division
PA4408	ftsA	cell division protein FtsA	NA	NA	NA	NA	NA	NA	2.19367	1.48986e-12
PA5563	soj	chromosome partitioning protein Soj	NA	NA	NA	NA	NA	NA	3.90194	0
Cell wall / LPS / capsule
PA3643	lpxB	lipid A-disaccharide synthase	NA	NA	NA	NA	NA	NA	1.98031	7.76288e-07
PA5162	rmlD	dTDP-4-dehydrorhamnose reductase	NA	NA	NA	NA	NA	NA	2.46438	4.75506e-11
PA2236	pslF	PslF	NA	NA	NA	NA	NA	NA	3.59389	2.59742e-08
PA2238	pslH	PslH	NA	NA	NA	NA	NA	NA	5.64754	5.1428e-09
Central intermediary metabolism
PA5046		malic enzyme	NA	NA	NA	NA	NA	NA	2.15987	0
PA2023	galU	UTP--glucose-1-phosphate uridylyltransferase	NA	NA	NA	NA	NA	NA	2.21162	2.01626e-11
PA0102		probable carbonic anhydrase	NA	NA	NA	NA	NA	NA	2.22479	1.22195e-06
PA4956	rhdA	thiosulfate:cyanide sulfurtransferase	NA	NA	NA	NA	NA	NA	3.42275	3.13744e-08
PA1780	nirD	assimilatory nitrite reductase small subunit	NA	NA	NA	NA	NA	NA	20.9284	9.59846e-06
PA0555	fda	fructose-1,6-bisphosphate aldolase	NA	NA	NA	NA	NA	NA	2.32152	4.39185e-14
PA1614	gpsA	glycerol-3-phosphate dehydrogenase, biosynthetic	NA	NA	NA	NA	NA	NA	5.13413	3.36442e-13
Chemotaxis
PA1459		probable methyltransferase	NA	NA	NA	NA	NA	NA	2.82377	2.68016e-10
PA1448	fliR	flagellar biosynthetic protein FliR	NA	NA	NA	NA	NA	NA	26.4232	5.58425e-07
PA0410	pilI	twitching motility protein PilI	NA	NA	NA	NA	NA	NA	3.08048	7.56511e-07
DNA replication, recombination, modification and repair
PA5147	mutY	A / G specific adenine glycosylase	NA	NA	NA	NA	NA	NA	2.39593	9.24718e-06
PA0357	mutM	formamidopyrimidine-DNA glycosylase	NA	NA	NA	NA	NA	NA	2.56706	5.27795e-06
PA5345	recG	ATP-dependent DNA helicase RecG	NA	NA	NA	NA	NA	NA	2.93379	9.51451e-06
PA5280	sss	site-specific recombinase Sss	NA	NA	NA	NA	NA	NA	6.16095	4.40079e-07
PA3738	xerD	integrase/recombinase XerD	NA	NA	NA	NA	NA	NA	22.8883	3.50391e-06
Energy metabolism
PA2637	nuoA	NADH dehydrogenase I chain A	NA	NA	NA	NA	NA	NA	2.12211	2.36265e-14
PA5491		probable cytochrome	NA	NA	NA	NA	NA	NA	2.22479	0
PA4571		probable cytochrome c	NA	NA	NA	NA	NA	NA	2.25902	2.65675e-06
PA0794		probable aconitate hydratase	NA	NA	NA	NA	NA	NA	2.31036	1.05844e-05
PA3809	fdx2	ferredoxin [2Fe-2S]	NA	NA	NA	NA	NA	NA	2.31036	5.03666e-10
PA2641	nuoF	NADH dehydrogenase I chain F	NA	NA	NA	NA	NA	NA	2.70708	1.72589e-10
PA2649	nuoN	NADH dehydrogenase I chain N	NA	NA	NA	NA	NA	NA	3.96061	1.268e-13
PA3195	gapA	glyceraldehyde 3-phosphate dehydrogenase	NA	NA	NA	NA	NA	NA	2.82377	4.02656e-06
PA3194	edd	phosphogluconate dehydratase	NA	NA	NA	NA	NA	NA	2.93379	2.17367e-06
PA1557	ccoN2	Cytochrome c oxidase, cbb3-type, CcoN subunit	NA	NA	NA	NA	NA	NA	2.05365	7.12605e-06
PA1555	ccoP2	Cytochrome c oxidase, cbb3-type, CcoP subunit	NA	NA	NA	NA	NA	NA	2.16774	3.74732e-07
Fatty acid and phospholipid metabolism
PA2969	plsX	fatty acid biosynthesis protein PlsX	NA	NA	NA	NA	NA	NA	2.7382	2.65213e-08
PA0447	gcdH	glutaryl-CoA dehydrogenase	NA	NA	NA	NA	NA	NA	3.10981	0
PA0796	prpB	carboxyphosphonoenolpyruvate phosphonomutase	NA	NA	NA	NA	NA	NA	2.182	9.11209e-07
Hypothetical, unclassified, unknown
PA0100		hypothetical protein	NA	NA	NA	NA	NA	NA	1.95097	6.79517e-06
PA0394		conserved hypothetical protein	NA	NA	NA	NA	NA	NA	1.9603	2.8812e-08
PA4000		hypothetical protein	NA	NA	NA	NA	NA	NA	1.9715	2.30188e-12
PA0317		hypothetical protein	NA	NA	NA	NA	NA	NA	1.9852	3.83692e-06
PA4454		conserved hypothetical protein	NA	NA	NA	NA	NA	NA	2.05365	2.63314e-12
PA3801		conserved hypothetical protein	NA	NA	NA	NA	NA	NA	2.13264	3.66826e-13
PA3980		conserved hypothetical protein	NA	NA	NA	NA	NA	NA	2.147	4.7389e-06
PA5526		hypothetical protein	NA	NA	NA	NA	NA	NA	2.20034	0
PA0446		conserved hypothetical protein	NA	NA	NA	NA	NA	NA	2.23485	1.19047e-10
PA3214		hypothetical protein	NA	NA	NA	NA	NA	NA	2.31036	9.51895e-06
PA5446		hypothetical protein	NA	NA	NA	NA	NA	NA	2.31036	4.39185e-14
PA2112		conserved hypothetical protein	NA	NA	NA	NA	NA	NA	2.3617	0
PA5492		conserved hypothetical protein	NA	NA	NA	NA	NA	NA	2.39593	7.76573e-09
PA3263		conserved hypothetical protein	NA	NA	NA	NA	NA	NA	2.39593	1.64121e-06
PA3731		conserved hypothetical protein	NA	NA	NA	NA	NA	NA	2.39593	2.71023e-08
PA2110		hypothetical protein	NA	NA	NA	NA	NA	NA	2.5001	0
PA2894		hypothetical protein	NA	NA	NA	NA	NA	NA	2.56706	8.23044e-06
PA2733		conserved hypothetical protein	NA	NA	NA	NA	NA	NA	2.56706	1.06597e-08
PA3345		hypothetical protein	NA	NA	NA	NA	NA	NA	2.56706	8.60682e-07
PA2959		conserved hypothetical protein	NA	NA	NA	NA	NA	NA	2.64041	7.66947e-11
PA2080	kynU	kynureninase KynU	NA	NA	NA	NA	NA	NA	2.69542	2.40893e-08
PA0388		hypothetical protein	NA	NA	NA	NA	NA	NA	2.7382	1.55756e-09
PA0542		conserved hypothetical protein	NA	NA	NA	NA	NA	NA	2.7382	1.55756e-09
PA4697		hypothetical protein	NA	NA	NA	NA	NA	NA	2.7382	6.52935e-09
PA0598		hypothetical protein	NA	NA	NA	NA	NA	NA	2.7382	9.95727e-06
PA5303		conserved hypothetical protein	NA	NA	NA	NA	NA	NA	2.7382	5.34601e-14
PA0462		hypothetical protein	NA	NA	NA	NA	NA	NA	2.82377	2.70326e-08
PA5422		hypothetical protein	NA	NA	NA	NA	NA	NA	2.87511	5.18965e-08
PA1114		hypothetical protein	NA	NA	NA	NA	NA	NA	3.08048	1.10497e-05
PA4322		conserved hypothetical protein	NA	NA	NA	NA	NA	NA	3.08048	1.10497e-05
PA4335		hypothetical protein	NA	NA	NA	NA	NA	NA	3.08048	4.38776e-06
PA4841		conserved hypothetical protein	NA	NA	NA	NA	NA	NA	3.08048	7.56511e-07
PA0385		hypothetical protein	NA	NA	NA	NA	NA	NA	3.08048	7.50696e-06
PA1639		hypothetical protein	NA	NA	NA	NA	NA	NA	3.08048	8.97609e-09
PA3284		hypothetical protein	NA	NA	NA	NA	NA	NA	3.08048	5.46301e-06
PA4605		conserved hypothetical protein	NA	NA	NA	NA	NA	NA	3.08048	1.06972e-08
PA0553		hypothetical protein	NA	NA	NA	NA	NA	NA	3.08048	8.20032e-09
PA1034		hypothetical protein	NA	NA	NA	NA	NA	NA	3.08048	8.20032e-09
PA4746		conserved hypothetical protein	NA	NA	NA	NA	NA	NA	3.25161	0
PA3200		conserved hypothetical protein	NA	NA	NA	NA	NA	NA	3.59389	6.75981e-06
PA5459		hypothetical protein	NA	NA	NA	NA	NA	NA	3.59389	3.41545e-06
PA4321		hypothetical protein	NA	NA	NA	NA	NA	NA	3.76503	1.29063e-06
PA3084		hypothetical protein	NA	NA	NA	NA	NA	NA	3.76503	6.36568e-10
PA2986		conserved hypothetical protein	NA	NA	NA	NA	NA	NA	3.85059	1.21532e-08
PA0568		hypothetical protein	NA	NA	NA	NA	NA	NA	4.1073	4.05907e-07
PA1514		ureidoglycolate hydrolaseYbbT	NA	NA	NA	NA	NA	NA	4.1073	1.65846e-06
PA1837		hypothetical protein	NA	NA	NA	NA	NA	NA	4.1073	1.22037e-06
PA4062		hypothetical protein	NA	NA	NA	NA	NA	NA	4.1073	7.18623e-09
PA0389		hypothetical protein	NA	NA	NA	NA	NA	NA	4.79185	4.91064e-14
PA4579		hypothetical protein	NA	NA	NA	NA	NA	NA	4.79185	5.722e-07
PA2230		hypothetical protein	NA	NA	NA	NA	NA	NA	5.13413	3.56175e-07
PA2441		hypothetical protein	NA	NA	NA	NA	NA	NA	5.13413	1.76328e-10
PA2632		hypothetical protein	NA	NA	NA	NA	NA	NA	5.13413	1.10237e-07
PA0022		conserved hypothetical protein	NA	NA	NA	NA	NA	NA	6.16095	5.95399e-11
PA3670		hypothetical protein	NA	NA	NA	NA	NA	NA	6.67436	8.82344e-08
PA5145		hypothetical protein	NA	NA	NA	NA	NA	NA	7.18778	2.6048e-07
PA1193		hypothetical protein	NA	NA	NA	NA	NA	NA	7.18778	2.11673e-11
PA3680		conserved hypothetical protein	NA	NA	NA	NA	NA	NA	7.18778	6.79257e-10
PA4617		conserved hypothetical protein	NA	NA	NA	NA	NA	NA	11.2951	1.66654e-12
PA2670		hypothetical protein	NA	NA	NA	NA	NA	NA	20.8012	1.02325e-05
PA0977		hypothetical protein	NA	NA	NA	NA	NA	NA	21.1222	8.70346e-06
PA1123		hypothetical protein	NA	NA	NA	NA	NA	NA	21.3196	7.87712e-06
PA4182		hypothetical protein	NA	NA	NA	NA	NA	NA	21.4197	7.48528e-06
PA2874		hypothetical protein	NA	NA	NA	NA	NA	NA	21.5207	7.10337e-06
PA2422		hypothetical protein	NA	NA	NA	NA	NA	NA	21.7257	6.39269e-06
PA1517		conserved hypothetical protein	NA	NA	NA	NA	NA	NA	22.1476	5.136e-06
PA0104		hypothetical protein	NA	NA	NA	NA	NA	NA	22.9266	3.4327e-06
PA1489		hypothetical protein	NA	NA	NA	NA	NA	NA	22.9844	3.32966e-06
PA0709		hypothetical protein	NA	NA	NA	NA	NA	NA	23.0424	3.2292e-06
PA5407		hypothetical protein	NA	NA	NA	NA	NA	NA	23.5175	2.52434e-06
PA3066		hypothetical protein	NA	NA	NA	NA	NA	NA	23.8869	2.08661e-06
PA3283		conserved hypothetical protein	NA	NA	NA	NA	NA	NA	24.0126	1.95806e-06
PA1139		hypothetical protein	NA	NA	NA	NA	NA	NA	24.1823	1.79126e-06
PA2292		hypothetical protein	NA	NA	NA	NA	NA	NA	24.2681	1.71901e-06
PA4985		hypothetical protein	NA	NA	NA	NA	NA	NA	25.0681	1.12943e-06
PA3991		hypothetical protein	NA	NA	NA	NA	NA	NA	25.9227	7.25831e-07
PA0711		hypothetical protein	NA	NA	NA	NA	NA	NA	26.9964	4.1537e-07
PA1234		hypothetical protein	NA	NA	NA	NA	NA	NA	27.1571	3.81067e-07
PA2625		conserved hypothetical protein	NA	NA	NA	NA	NA	NA	29.0599	1.41577e-07
PA1761		hypothetical protein	NA	NA	NA	NA	NA	NA	31.2493	4.50673e-08
PA4169		conserved hypothetical protein	NA	NA	NA	NA	NA	NA	31.9049	3.22489e-08
PA5408		hypothetical protein	NA	NA	NA	NA	NA	NA	38.6644	9.39143e-10
PA1135		conserved hypothetical protein	NA	NA	NA	NA	NA	NA	39.0616	7.60302e-10
PA1593		hypothetical protein	NA	NA	NA	NA	NA	NA	43.3139	8.24319e-11
PA2264		conserved hypothetical protein	NA	NA	NA	NA	NA	NA	47.7238	8.24892e-12
PA1641		hypothetical protein	NA	NA	NA	NA	NA	NA	49.058	4.05138e-12
PA5533		hypothetical protein	NA	NA	NA	NA	NA	NA	55.639	1.268e-13
PA4753		conserved hypothetical protein	-30.0107	2.18528e-07	6.91399	5.20271e-14	NA	NA	108.629	0
PA1518		conserved hypothetical protein	-24.812	2.963e-06	53.8866	7.87134e-11	NA	NA	53.8866	3.13278e-13
PA0469		hypothetical protein	-24.7903	2.99262e-06	4.83979	2.37765e-06	NA	NA	55.8335	1.39839e-13
PA0541		hypothetical protein	-4.94088	4.54532e-09	2.21248	1.32371e-05	NA	NA	8.2146	4.39185e-14
PA3767		conserved hypothetical protein	-4.23504	4.39992e-06	3.22653	6.99536e-07	NA	NA	7.18778	1.02992e-13
PA4612		conserved hypothetical protein	NA	NA	NA	NA	NA	NA	24.7956	1.30194e-06
PA0718		hypothetical protein of bacteriophage Pf1	NA	NA	NA	NA	NA	NA	23.5175	2.52434e-06
Membrane proteins
PA3819		conserved hypothetical protein	NA	NA	NA	NA	NA	NA	2.14992	0
PA1053		conserved hypothetical protein	NA	NA	NA	NA	NA	NA	2.23485	5.59183e-14
PA5568		conserved hypothetical protein	NA	NA	NA	NA	NA	NA	2.25902	2.97641e-09
PA5250		conserved hypothetical protein	NA	NA	NA	NA	NA	NA	3.76503	2.04664e-10
PA2004		conserved hypothetical protein	NA	NA	NA	NA	NA	NA	4.79185	5.77325e-09
PA2929		hypothetical protein	NA	NA	NA	NA	NA	NA	5.13413	9.48253e-08
PA3362		hypothetical protein	NA	NA	NA	NA	NA	NA	5.13413	5.35495e-09
PA3748		conserved hypothetical protein	NA	NA	NA	NA	NA	NA	7.18778	2.09122e-06
PA2751		conserved hypothetical protein	NA	NA	NA	NA	NA	NA	22.812	3.64346e-06
PA2936		hypothetical protein	NA	NA	NA	NA	NA	NA	23.5175	2.52434e-06
PA2784		hypothetical protein	NA	NA	NA	NA	NA	NA	24.529	1.50192e-06
PA2712		hypothetical protein	NA	NA	NA	NA	NA	NA	31.6833	3.60072e-08
PA1055		conserved hypothetical protein	-27.8861	6.43323e-07	5.53119	1.74979e-09	NA	NA	80.7504	2.36265e-14
PA0070	tagQ1	TagQ1	NA	NA	NA	NA	NA	NA	2.15633	4.10963e-14
PA0984		colicin immunity protein	NA	NA	NA	NA	NA	NA	3.08048	8.29647e-06
PA1911	femR	sigma factor regulator, FemR	NA	NA	NA	NA	NA	NA	21.5886	6.85575e-06
PA4233		probable major facilitator superfamily (MFS) transporter	NA	NA	NA	NA	NA	NA	2.05365	8.91568e-07
PA1341		amino acid ABC transporter membrane protein	NA	NA	NA	NA	NA	NA	2.25902	8.39093e-06
PA4503		probable permease of ABC transporter	NA	NA	NA	NA	NA	NA	2.56706	4.9712e-07
PA4765	omlA	Outer membrane lipoprotein OmlA precursor	NA	NA	NA	NA	NA	NA	3.08048	7.53787e-13
PA5504		D-methionine ABC transporter membrane protein	NA	NA	NA	NA	NA	NA	3.08048	2.8595e-10
PA2533		probable sodium:alanine symporter	NA	NA	NA	NA	NA	NA	3.59389	1.94705e-07
PA0890	aotM	arginine/ornithine transport protein AotM	NA	NA	NA	NA	NA	NA	3.59389	1.85362e-13
PA4707		probable permease of ABC transporter	NA	NA	NA	NA	NA	NA	10.2683	1.2643e-12
PA5216		probable permease of ABC iron transporter	NA	NA	NA	NA	NA	NA	12.3219	6.54105e-10
PA3585	glpM	membrane protein GlpM	NA	NA	NA	NA	NA	NA	20.7382	1.05489e-05
PA0786		probable transporter	NA	NA	NA	NA	NA	NA	22.3647	4.59248e-06
PA3888		probable permease of ABC transporter	NA	NA	NA	NA	NA	NA	37.8622	1.43094e-09
PA4990		SMR multidrug efflux transporter	NA	NA	NA	NA	NA	NA	20.5513	1.16391e-05
Motility & Attachment
PA0406	tonB3	TonB3	NA	NA	NA	NA	NA	NA	6.16095	8.79136e-07
Non-coding RNA gene
PA3368.1		tRNA-Arg	NA	NA	NA	NA	NA	NA	2.09366	0
PA3133.2		tRNA-Ala	NA	NA	NA	NA	NA	NA	2.37453	0
Nucleotide biosynthesis and metabolism
PA0944	purN	phosphoribosylaminoimidazole synthetase	NA	NA	NA	NA	NA	NA	2.56706	4.01916e-10
PA3527	pyrC	dihydroorotase	NA	NA	NA	NA	NA	NA	3.59389	2.66511e-09
Protein secretion/export apparatus
PA0086	tagJ1	TagJ1	NA	NA	NA	NA	NA	NA	2.22479	7.27569e-06
PA0089	tssG1	TssG1	NA	NA	NA	NA	NA	NA	2.56706	9.12956e-09
PA0077	tssM1	TssM1	NA	NA	NA	NA	NA	NA	2.6184	1.82284e-07
PA0080	tssJ1	TssJ1	-25.4123	2.21729e-06	5.53119	1.88012e-13	NA	NA	117.739	2.75271e-14
PA1718	pscE	type III export protein PscE	NA	NA	NA	NA	NA	NA	33.547	1.36661e-08
PA1699	pcr1	Pcr1	NA	NA	NA	NA	NA	NA	24.529	1.50192e-06
Putative enzymes
PA2631		probable acetyl transferase	NA	NA	NA	NA	NA	NA	2.05365	5.03332e-06
PA5312		probable aldehyde dehydrogenase	NA	NA	NA	NA	NA	NA	2.1107	4.93811e-08
PA0506		probable acyl-CoA dehydrogenase	NA	NA	NA	NA	NA	NA	2.44482	2.12842e-11
PA0318		conserved hypothetical protein	NA	NA	NA	NA	NA	NA	3.08048	1.0069e-05
PA5521		probable short-chain dehydrogenase	NA	NA	NA	NA	NA	NA	3.08048	2.39573e-11
PA0130		probable aldehyde dehydrogenase	NA	NA	NA	NA	NA	NA	3.28584	4.82535e-07
PA1047		probable esterase	NA	NA	NA	NA	NA	NA	3.42275	5.12735e-11
PA5313		probable pyridoxal-dependent aminotransferase	NA	NA	NA	NA	NA	NA	3.69657	1.32191e-09
PA0840		probable oxidoreductase	NA	NA	NA	NA	NA	NA	4.62071	3.10094e-07
PA2040		probable glutamine synthetase	NA	NA	NA	NA	NA	NA	5.4764	4.75506e-11
PA3427		probable short-chain dehydrogenases	NA	NA	NA	NA	NA	NA	7.18778	1.15986e-08
PA1537		probable short-chain dehydrogenase	NA	NA	NA	NA	NA	NA	23.1203	3.10297e-06
PA2550		probable acyl-CoA dehydrogenase	NA	NA	NA	NA	NA	NA	33.3834	1.48432e-08
PA5020		probable acyl-CoA dehydrogenase	NA	NA	NA	NA	NA	NA	37.9567	1.36439e-09
PA0656		probable HIT family protein	NA	NA	NA	NA	NA	NA	40.3752	3.81655e-10
PA3554	arnA	ArnA	NA	NA	NA	NA	NA	NA	3.49121	3.74422e-06
PA0705	migA	alpha-1,6-rhamnosyltransferase MigA	NA	NA	NA	NA	NA	NA	3.08048	3.09567e-06
PA2237	pslG	PslG	NA	NA	NA	NA	NA	NA	3.08048	6.59646e-07
Secreted Factors (toxins, enzymes, alginate)
PA0085	hcp1	Hcp1	NA	NA	NA	NA	NA	NA	2.05365	0
PA2702	tse2	Tse2	NA	NA	NA	NA	NA	NA	4.1073	6.89893e-07
Transcription, RNA processing and degradation
PA3823	tgt	queuine tRNA-ribosyltransferase	NA	NA	NA	NA	NA	NA	2.05365	2.94081e-06
Transcriptional regulators
PA3285		probable sigma-70 factor, ECF subfamily	NA	NA	NA	NA	NA	NA	3.08048	3.9176e-06
PA0961		probable cold-shock protein	NA	NA	NA	NA	NA	NA	3.59389	1.50197e-14
PA0479		probable transcriptional regulator	NA	NA	NA	NA	NA	NA	21.5886	6.85575e-06
PA1961		probable transcriptional regulator	NA	NA	NA	NA	NA	NA	21.9346	5.72128e-06
PA3571	mmsR	transcriptional regulator MmsR	NA	NA	NA	NA	NA	NA	22.2195	4.95071e-06
PA1399		probable transcriptional regulator	NA	NA	NA	NA	NA	NA	22.2918	4.76673e-06
PA2432	bexR	bistable expression regulator, BexR	NA	NA	NA	NA	NA	NA	22.438	4.41958e-06
PA4436		probable transcriptional regulator	NA	NA	NA	NA	NA	NA	22.812	3.64346e-06
PA2718		probable transcriptional regulator	NA	NA	NA	NA	NA	NA	27.9902	2.46904e-07
PA1142		probable transcriptional regulator	NA	NA	NA	NA	NA	NA	28.6343	1.76501e-07
PA5116		probable transcriptional regulator	NA	NA	NA	NA	NA	NA	32.1296	2.86203e-08
PA5342		probable transcriptional regulator	NA	NA	NA	NA	NA	NA	42.7191	1.12593e-10
PA4983		probable two-component response regulator	NA	NA	NA	NA	NA	NA	5.13413	1.2045e-06
PA3363	amiR	aliphatic amidase regulator	NA	NA	NA	NA	NA	NA	4.1073	9.2647e-06
PA3184		probable transcriptional regulator	NA	NA	NA	NA	NA	NA	7.18778	3.80622e-09
PA2510	catR	transcriptional regulator CatR	NA	NA	NA	NA	NA	NA	23.5175	2.52434e-06
PA0155	pcaR	transcriptional regulator PcaR	NA	NA	NA	NA	NA	NA	24.4414	1.57258e-06
PA3192	gltR	two-component response regulator GltR	NA	NA	NA	NA	NA	NA	3.59389	5.84561e-07
Translation, post-translational modification, degradation
PA3701	prfB	peptide chain release factor 2	NA	NA	NA	NA	NA	NA	1.98031	4.71329e-07
PA4498		probable metallopeptidase	NA	NA	NA	NA	NA	NA	2.16774	1.0793e-05
PA3262		probable peptidyl-prolyl cis-trans isomerase, FkbP-type	NA	NA	NA	NA	NA	NA	2.47646	3.86222e-14
PA0538	dsbB	disulfide bond formation protein	NA	NA	NA	NA	NA	NA	4.1073	1.65846e-06
PA4572	fklB	peptidyl-prolyl cis-trans isomerase FklB	NA	NA	NA	NA	NA	NA	4.1073	2.75271e-14
Transport of small molecules
PA5074		probable ATP-binding component of ABC transporter	NA	NA	NA	NA	NA	NA	2.7382	7.03429e-06
PA1964		probable ATP-binding component of ABC transporter	NA	NA	NA	NA	NA	NA	5.13413	2.65675e-06
PA3188		probable permease of ABC sugar transporter	NA	NA	NA	NA	NA	NA	8.2146	5.42445e-11
PA1183	dctA	C4-dicarboxylate transport protein	NA	NA	NA	NA	NA	NA	20.8805	9.85168e-06
PA0295		probable periplasmic polyamine binding protein	NA	NA	NA	NA	NA	NA	25.7763	7.81947e-07
PA3372		conserved hypothetical protein	NA	NA	NA	NA	NA	NA	35.505	4.89603e-09
PA0950		probable arsenate reductase	NA	NA	NA	NA	NA	NA	2.05365	4.84329e-07
PA3153	wzx	O-antigen translocase	NA	NA	NA	NA	NA	NA	2.43195	5.3917e-15

## Sheet: Supplementary Table 5 
Supplementary Table 5: ß-lactam-dependent genes. The genes that are either positively or negatively regulated when exposed to ß-lactam stress in the absence of AmpR are classified based on information in Supplementary Table S1. Only genes that are expressed > 2.0, FDR-corrected (Bonferroni, <0.05) are listed. Functional categorization, gene ID and gene/product names are from the Pseudomonas Genom…
Gene ID	Gene name	Product Name	Condition 1		Condition 2		Condition 3		Condition 4
			FC	Corrected p-value	FC	Corrected p-value	FC	Corrected p-value	FC	Corrected p-value
Genes positively regulated in an AmpR-independent, ß-lactam-dependent manner (278)
Adaptation, Protection
PA0059	osmC	osmotically inducible protein OsmC	NA	NA	9.67959	0	NA	NA	3.59389	1.56751e-10
Amino acid biosynthesis and metabolism
PA0025	aroE	shikimate dehydrogenase	NA	NA	4.83979	1.43286e-06	NA	NA	3.59389	2.87866e-06
PA0896	aruF	arginine/ornithine succinyltransferase AI subunit	2.02393	2.91395e-10	NA	NA	NA	NA	NA	NA
PA1338	ggt	gamma-glutamyltranspeptidase precursor	NA	NA	2.58122	9.0427e-07	NA	NA	3.59389	2.18751e-11
PA2443	sdaA	L-serine dehydratase	NA	NA	2.30466	1.94961e-10	NA	NA	2.20034	4.0967e-11
PA2612	serS	seryl-tRNA synthetase	NA	NA	2.10712	5.42773e-07	NA	NA	2.98713	1.268e-13
PA3107	metZ	o-succinylhomoserine sulfhydrylase	NA	NA	2.22784	2.03136e-07	NA	NA	2.29061	5.30096e-09
PA3997	lipB	lipoate-protein ligase B	2.02393	2.6046e-06	NA	NA	NA	NA	NA	NA
PA4449	hisG	ATP-phosphoribosyltransferase	NA	NA	2.18943	8.78872e-09	NA	NA	6.50323	0
PA4602	glyA3	serine hydroxymethyltransferase	1.97811	1.63789e-07	NA	NA	2.42167	9.05189e-13	NA	NA
PA4731	panD	aspartate 1-decarboxylase precursor	2.8335	2.48353e-05	71.8488	1.50197e-14	NA	NA	NA	NA
PA4846	aroQ1	3-dehydroquinate dehydratase	NA	NA	3.04216	0	NA	NA	4.23565	0
PA5015	aceE	pyruvate dehydrogenase	NA	NA	2.00506	4.46492e-08	NA	NA	2.62746	0
PA5171	arcA	arginine deiminase	2.07524	2.38973e-11	2.18175	6.76987e-14	NA	NA	NA	NA
PA5172	arcB	ornithine carbamoyltransferase, catabolic	NA	NA	2.38533	0	NA	NA	1.96808	3.51682e-14
PA5173	arcC	carbamate kinase	2.32752	1.20325e-08	NA	NA	NA	NA	NA	NA
PA5323	argB	acetylglutamate kinase	NA	NA	2.0742	2.5829e-10	NA	NA	2.05365	1.23982e-11
Biosynthesis of cofactors, prosthetic groups and carriers
PA0583		hypothetical protein	5.667	1.12563e-06	NA	NA	NA	NA	NA	NA
PA3029	moaB2	molybdopterin biosynthetic protein B2	3.14834	6.2576e-10	NA	NA	2.80543	1.24862e-07	NA	NA
PA4047	ribA	GTP cyclohydrolase II	3.06963	7.09666e-11	NA	NA	2.98077	5.42342e-10	NA	NA
PA4728	folK	2-amino-4-hydroxy-6-hydroxymethyldihydropteridine pyrophosphokinase	NA	NA	8.29679	1.00698e-11	NA	NA	83.9705	3.86222e-14
Carbon compound catabolism
PA0232	pcaC	gamma-carboxymuconolactone decarboxylase	NA	NA	6.91399	4.47816e-11	NA	NA	5.13413	2.50029e-11
PA4127	hpcG	2-oxo-hept-3-ene-1,7-dioate hydratase	26.7993	6.45498e-06	NA	NA	NA	NA	NA	NA
Cell division
PA4419	ftsL	cell division protein FtsL	NA	NA	2.4199	1.97503e-08	NA	NA	2.39593	1.2318e-09
PA5564	gidB	glucose inhibited division protein B	NA	NA	5.53119	2.18785e-14	NA	NA	2.46438	4.44648e-08
Cell wall / LPS / capsule
PA2232	pslB	PslB	NA	NA	2.48904	4.91018e-09	NA	NA	2.64041	2.01674e-11
PA2235	pslE	PslE	NA	NA	2.40487	3.41799e-07	NA	NA	2.28183	1.1186e-07
PA3999	dacC	D-ala-D-ala-carboxypeptidase	NA	NA	2.21976	8.77675e-14	NA	NA	1.95739	1.50783e-13
PA4415	mraY	phospho-N-acetylmuramoyl-pentapeptide-transferase	2.03431	4.46456e-07	NA	NA	NA	NA	NA	NA
PA4668		probable lipoprotein localization protein LolB	3.64307	3.64902e-09	NA	NA	NA	NA	NA	NA
PA5163	rmlA	glucose-1-phosphate thymidylyltransferase	NA	NA	2.50632	5.48581e-12	NA	NA	2.127	1.70743e-10
PA5276	lppL	Lipopeptide LppL precursor	5.667	0	NA	NA	4.20815	4.55237e-14	NA	NA
PA5322	algC	phosphomannomutase AlgC	NA	NA	2.61195	1.05578e-13	NA	NA	3.27301	0
Central intermediary metabolism
PA3524	gloA1	lactoylglutathione lyase	2.02393	5.31778e-07	NA	NA	1.95378	4.42414e-06	NA	NA
PA4880		probable bacterioferritin	26.8996	6.17347e-06	NA	NA	NA	NA	NA	NA
Chemotaxis ; Adaptation, Protection ; Motility & Attachment
PA1446	fliP	flagellar biosynthetic protein FliP	2.30222	4.36919e-06	NA	NA	NA	NA	NA	NA
DNA replication, recombination, modification and repair
PA0002	dnaN	DNA polymerase III, beta chain	2.12513	9.59561e-12	NA	NA	NA	NA	NA	NA
PA0720		helix destabilizing protein of bacteriophage Pf1	8.50051	1.98349e-07	NA	NA	NA	NA	NA	NA
PA0965	ruvC	Holliday junction resolvase RuvC	2.8335	3.41292e-08	NA	NA	NA	NA	NA	NA
PA1534	recR	recombination protein RecR	4.7225	9.40006e-07	NA	NA	NA	NA	NA	NA
PA1815	rnhA	ribonuclease H	2.8335	1.80237e-11	NA	NA	NA	NA	NA	NA
PA2961	holB	DNA polymerase III, delta prime subunit	NA	NA	10.371	0	NA	NA	2.56706	3.54445e-07
Energy metabolism
PA1562	acnA	aconitate hydratase 1	NA	NA	4.00284	1.28349e-12	NA	NA	2.97239	4.47648e-11
PA2995	nqrE	Na+-translocating NADH:quinone oxidoreductase subunit Nqr5	NA	NA	2.24705	7.99832e-07	NA	NA	3.33718	2.67886e-13
PA2997	nqrC	Na+-translocating NADH:ubiquinone oxidoreductase subunit Nrq3	2.47931	4.14753e-07	NA	NA	NA	NA	NA	NA
PA3183	zwf	glucose-6-phosphate 1-dehydrogenase	2.70471	1.40068e-06	2.7656	3.19977e-07	NA	NA	NA	NA
PA4975		NAD(P)H quinone oxidoreductase	5.667	2.50284e-05	NA	NA	NA	NA	NA	NA
Fatty acid and phospholipid metabolism
PA1806	fabI	NADH-dependent enoyl-ACP reductase	3.64307	2.85373e-07	NA	NA	NA	NA	NA	NA
PA4888	desB	acyl-CoA delta-9-desaturase, DesB	8.50051	5.50681e-06	NA	NA	NA	NA	NA	NA
Hypothetical, unclassified, unknown
PA0047		hypothetical protein	3.30575	6.22806e-08	3.68746	2.40277e-09	NA	NA	NA	NA
PA0061		hypothetical protein	NA	NA	62.4986	1.97841e-12	NA	NA	4.1073	2.05293e-07
PA0124		hypothetical protein	NA	NA	4.14839	3.12483e-07	NA	NA	3.08048	1.446e-06
PA0127		hypothetical protein	5.667	3.6403e-07	NA	NA	NA	NA	NA	NA
PA0168		conserved hypothetical protein	NA	NA	3.22653	1.85494e-06	NA	NA	3.59389	2.39324e-08
PA0169		hypothetical protein	NA	NA	2.53513	3.34092e-06	NA	NA	3.76503	4.3048e-11
PA0170		hypothetical protein	4.7225	3.79521e-10	NA	NA	4.20815	2.56197e-08	NA	NA
PA0261		hypothetical protein	NA	NA	27.4843	5.9982e-06	NA	NA	27.4843	3.21782e-07
PA0274		hypothetical protein	11.334	2.88132e-06	NA	NA	NA	NA	NA	NA
PA0329		conserved hypothetical protein	NA	NA	3.68746	0	-2.45555	2.40954e-11	2.7382	4.10963e-14
PA0332		hypothetical protein	3.18769	2.0287e-10	NA	NA	NA	NA	NA	NA
PA0359		hypothetical protein	5.667	1.98951e-05	NA	NA	14.7285	0	NA	NA
PA0404		conserved hypothetical protein	NA	NA	47.1972	1.43259e-09	NA	NA	47.1972	1.09035e-11
PA0460		hypothetical protein	2.04012	2.16014e-08	3.1113	0	NA	NA	NA	NA
PA0466		hypothetical protein	NA	NA	158.103	0	NA	NA	158.103	0
PA0505		hypothetical protein	NA	NA	59.2519	7.9259e-12	-112.54	0	NA	NA
PA0537		conserved hypothetical protein	2.15346	2.3254e-09	2.7656	0	NA	NA	NA	NA
PA0567		conserved hypothetical protein	NA	NA	43.0415	8.53495e-09	NA	NA	43.0415	9.49321e-11
PA0769		hypothetical protein	NA	NA	3.68746	2.33656e-12	NA	NA	4.1073	1.02574e-14
PA0778	icp	inhibitor of cysteine peptidase	NA	NA	5.53119	4.59049e-08	NA	NA	67.5911	4.91064e-14
PA0803		hypothetical protein	NA	NA	31.0367	1.35199e-06	NA	NA	31.0367	5.02718e-08
PA0856		hypothetical protein	2.01087	2.68261e-10	2.01658	7.1753e-14	NA	NA	NA	NA
PA0925		hypothetical protein	8.50051	7.2973e-08	NA	NA	NA	NA	NA	NA
PA0926		hypothetical protein	4.25025	1.98485e-05	NA	NA	NA	NA	NA	NA
PA0948		hypothetical protein	NA	NA	32.5886	7.04859e-07	-28.1351	5.32319e-06	NA	NA
PA0952		hypothetical protein	NA	NA	35.6437	1.99394e-07	NA	NA	35.6437	4.55409e-09
PA1324		hypothetical protein	NA	NA	3.457	8.70056e-11	NA	NA	5.13413	4.64414e-14
PA1343		hypothetical protein	8.50051	4.43729e-07	NA	NA	10.5204	3.2883e-09	NA	NA
PA1395		hypothetical protein	8.50051	1.0384e-07	NA	NA	NA	NA	NA	NA
PA1439		conserved hypothetical protein	5.667	1.25831e-08	NA	NA	NA	NA	NA	NA
PA1471		hypothetical protein	NA	NA	5.53119	1.00402e-10	NA	NA	4.1073	1.83726e-10
PA1560		hypothetical protein	NA	NA	2.7656	2.53054e-06	NA	NA	6.16095	6.13779e-14
PA1592		hypothetical protein	NA	NA	4.23858	0	NA	NA	3.53128	0
PA1744		hypothetical protein	32.7955	4.68442e-07	NA	NA	60.0014	0	NA	NA
PA1747		hypothetical protein	76.0022	1.55281e-13	36.2095	1.57195e-07	NA	NA	NA	NA
PA1774	crfX	CrfX protein	3.30575	0	NA	NA	NA	NA	NA	NA
PA1817		hypothetical protein	36.8318	8.05959e-08	NA	NA	22.4621	3.80667e-06	NA	NA
PA1855		hypothetical protein	NA	NA	30.827	1.47499e-06	NA	NA	30.827	5.60605e-08
PA1879		hypothetical protein	25.8818	9.68108e-06	NA	NA	NA	NA	NA	NA
PA1892		hypothetical protein	38.9279	3.23222e-08	37.0927	1.07509e-07	NA	NA	NA	NA
PA1963		hypothetical protein	53.7993	4.27823e-11	51.2629	2.43951e-10	NA	NA	NA	NA
PA2021		hypothetical protein	NA	NA	30.416	1.75703e-06	NA	NA	30.416	6.96528e-08
PA2029		hypothetical protein	NA	NA	4.14839	7.345e-07	NA	NA	68.436	5.59183e-14
PA2106		hypothetical protein	4.7225	1.2256e-05	3.68746	9.34107e-07	NA	NA	NA	NA
PA2127		conserved hypothetical protein	4.45265	6.60731e-07	NA	NA	NA	NA	NA	NA
PA2174		hypothetical protein	NA	NA	44.2951	5.00061e-09	NA	NA	44.2951	4.99707e-11
PA2226		hypothetical protein	NA	NA	27.3197	6.44432e-06	-28.3035	4.97233e-06	NA	NA
PA2293		hypothetical protein	NA	NA	28.3379	4.2059e-06	NA	NA	28.3379	2.05293e-07
PA2368		hypothetical protein	50.5789	1.81359e-10	NA	NA	NA	NA	NA	NA
PA2484		conserved hypothetical protein	NA	NA	3.22653	3.05112e-06	NA	NA	3.59389	4.57099e-08
PA2560		hypothetical protein	2.36125	3.23483e-12	3.22653	2.24759e-12	NA	NA	NA	NA
PA2598		hypothetical protein	26.5271	7.30578e-06	NA	NA	NA	NA	NA	NA
PA2607		conserved hypothetical protein	4.25025	3.08378e-07	NA	NA	NA	NA	NA	NA
PA2658		hypothetical protein	NA	NA	4.14839	1.40833e-06	-3.80215	1.06882e-05	NA	NA
PA2730		hypothetical protein	NA	NA	5.80775	0	-3.32688	5.40196e-07	NA	NA
PA2736		hypothetical protein	1.98345	2.48459e-05	2.7656	1.12406e-09	NA	NA	NA	NA
PA2737		conserved hypothetical protein	NA	NA	2.4199	1.6819e-09	-2.73279	1.02286e-12	NA	NA
PA2792		hypothetical protein	NA	NA	4.14839	6.88191e-07	NA	NA	6.16095	2.66224e-10
PA2797		hypothetical protein	3.06963	1.55281e-13	2.0742	9.11561e-07	NA	NA	NA	NA
PA2864		conserved hypothetical protein	NA	NA	5.53119	1.44796e-07	NA	NA	4.1073	1.8623e-07
PA2872		hypothetical protein	7.08376	1.37147e-06	NA	NA	NA	NA	NA	NA
PA2883		hypothetical protein	2.8335	6.08528e-06	2.7656	1.58478e-05	NA	NA	NA	NA
PA2935		hypothetical protein	NA	NA	28.515	3.91976e-06	NA	NA	28.515	1.87751e-07
PA2956		conserved hypothetical protein	7.08376	8.8646e-11	NA	NA	NA	NA	NA	NA
PA2972		conserved hypothetical protein	NA	NA	5.53119	6.36482e-06	NA	NA	47.2787	1.04551e-11
PA3010		hypothetical protein	3.64307	8.8646e-11	NA	NA	NA	NA	NA	NA
PA3018		hypothetical protein	14.1675	7.00381e-09	49.8078	4.5997e-10	NA	NA	NA	NA
PA3022		hypothetical protein	NA	NA	2.7656	1.46369e-09	-2.90442	1.20328e-10	NA	NA
PA3031		hypothetical protein	NA	NA	3.19107	1.78818e-13	NA	NA	3.08048	6.13779e-14
PA3040		conserved hypothetical protein	NA	NA	4.83979	0	-3.32688	5.85148e-08	2.39593	1.07924e-08
PA3042		hypothetical protein	NA	NA	2.7656	4.56006e-08	NA	NA	3.08048	1.06285e-10
PA3051		hypothetical protein	5.667	1.85047e-06	NA	NA	NA	NA	NA	NA
PA3056		hypothetical protein	2.8335	3.06538e-06	5.53119	5.48342e-07	NA	NA	NA	NA
PA3057		hypothetical protein	NA	NA	29.626	2.45523e-06	NA	NA	29.626	1.04678e-07
PA3072		hypothetical protein	58.038	6.0673e-12	NA	NA	35.3948	3.06227e-09	NA	NA
PA3123		conserved hypothetical protein	NA	NA	3.22653	1.33674e-09	-2.69319	1.19105e-06	2.39593	1.02417e-07
PA3203		hypothetical protein	2.42872	1.8372e-06	NA	NA	NA	NA	NA	NA
PA3274		hypothetical protein	24.9382	1.46538e-05	NA	NA	NA	NA	NA	NA
PA3291		hypothetical protein	NA	NA	36.9924	1.12109e-07	NA	NA	36.9924	2.24811e-09
PA3307		hypothetical protein	NA	NA	2.30466	1.29733e-05	NA	NA	2.56706	1.41269e-07
PA3338		hypothetical protein	5.667	2.73855e-06	NA	NA	NA	NA	NA	NA
PA3412		hypothetical protein	NA	NA	25.3467	1.46516e-05	NA	NA	25.3467	9.7276e-07
PA3425		hypothetical protein	NA	NA	39.673	3.63886e-08	NA	NA	39.673	5.53055e-10
PA3470		hypothetical protein	4.25025	2.17129e-09	NA	NA	3.15611	1.70628e-05	NA	NA
PA3501		hypothetical protein	32.7955	4.68442e-07	62.4986	1.97841e-12	NA	NA	NA	NA
PA3626		conserved hypothetical protein	2.50015	7.55724e-06	NA	NA	NA	NA	NA	NA
PA3668		conserved hypothetical protein	4.25025	1.83888e-05	NA	NA	NA	NA	NA	NA
PA3691		hypothetical protein	NA	NA	8.75772	0	NA	NA	5.8529	2.01391e-13
PA3716		hypothetical protein	2.0779	1.00587e-05	NA	NA	NA	NA	NA	NA
PA3762		hypothetical protein	2.36125	6.16252e-06	NA	NA	NA	NA	NA	NA
PA3952		hypothetical protein	NA	NA	2.7656	5.60446e-09	NA	NA	2.46438	6.26062e-09
PA3982		conserved hypothetical protein	NA	NA	3.68746	7.1753e-14	NA	NA	2.7382	4.10963e-14
PA3986		hypothetical protein	NA	NA	63.3666	1.34867e-12	-27.3535	7.38313e-06	NA	NA
PA4028		hypothetical protein	NA	NA	61.654	2.79131e-12	NA	NA	61.654	0
PA4033	mucE	MucE	NA	NA	50.6933	3.12241e-10	NA	NA	50.6933	1.71855e-12
PA4090		hypothetical protein	NA	NA	47.035	1.5263e-09	-64.9717	7.36305e-13	NA	NA
PA4116	bphO	heme oxygenase, BphO	2.12513	2.94553e-06	NA	NA	NA	NA	NA	NA
PA4154		conserved hypothetical protein	14.1675	4.24008e-09	3.457	1.92248e-08	NA	NA	NA	NA
PA4346		hypothetical protein	NA	NA	4.14839	1.33835e-11	NA	NA	2.05365	8.80429e-06
PA4388		hypothetical protein	NA	NA	37.2441	1.00727e-07	-28.9389	3.81541e-06	NA	NA
PA4392		conserved hypothetical protein	NA	NA	5.53119	1.8406e-08	NA	NA	71.2875	4.91064e-14
PA4422		conserved hypothetical protein	NA	NA	3.457	7.55647e-07	NA	NA	2.56706	8.54814e-06
PA4537		hypothetical protein	42.0012	8.0912e-09	NA	NA	25.6147	6.6883e-07	NA	NA
PA4570		hypothetical protein	31.9209	6.88493e-07	NA	NA	19.4671	1.87419e-05	NA	NA
PA4699		hypothetical protein	2.15346	1.76617e-07	2.61195	1.10521e-08	NA	NA	NA	NA
PA4870		conserved hypothetical protein	5.667	8.93693e-07	NA	NA	NA	NA	NA	NA
PA4965		hypothetical protein	NA	NA	2.17297	2.39395e-06	NA	NA	2.82377	8.32323e-11
PA5062		conserved hypothetical protein	26.0225	9.13022e-06	NA	NA	31.7399	2.33425e-08	NA	NA
PA5078		conserved hypothetical protein	NA	NA	2.16638	1.36603e-08	NA	NA	2.01087	1.36869e-08
PA5108		hypothetical protein	2.12513	3.92946e-10	4.60933	8.06539e-14	NA	NA	NA	NA
PA5120		hypothetical protein	NA	NA	50.6933	3.12241e-10	NA	NA	50.6933	1.71855e-12
PA5148		conserved hypothetical protein	NA	NA	3.8027	6.30829e-14	NA	NA	2.82377	2.75271e-14
PA5178		conserved hypothetical protein	NA	NA	4.55171	0	NA	NA	2.89711	0
PA5208		conserved hypothetical protein	2.8335	1.5691e-06	NA	NA	NA	NA	NA	NA
PA5212		hypothetical protein	3.778	1.38644e-14	2.7656	1.06014e-12	NA	NA	NA	NA
PA5229		conserved hypothetical protein	NA	NA	3.22653	4.79726e-08	NA	NA	2.39593	1.57445e-06
PA5258		hypothetical protein	2.00012	9.23225e-06	NA	NA	NA	NA	NA	NA
PA5271		hypothetical protein	NA	NA	4.14839	8.77675e-14	NA	NA	2.05365	7.40046e-08
PA5279		conserved hypothetical protein	2.36125	1.87892e-05	NA	NA	NA	NA	NA	NA
PA5330		hypothetical protein	2.22632	5.08169e-06	NA	NA	NA	NA	NA	NA
PA5456		hypothetical protein	3.778	2.78883e-06	NA	NA	NA	NA	NA	NA
PA5461		hypothetical protein	1.99395	1.62486e-13	NA	NA	NA	NA	NA	NA
PA5494		hypothetical protein	2.61554	0	NA	NA	NA	NA	NA	NA
PA5519		conserved hypothetical protein	NA	NA	60.3492	4.92493e-12	NA	NA	5.13413	2.5757e-08
PA5545		conserved hypothetical protein	NA	NA	3.68746	6.90399e-10	NA	NA	2.7382	1.84272e-08
PA5551		hypothetical protein	NA	NA	26.8376	7.87031e-06	-41.7061	1.64513e-08	NA	NA
Membrane proteins
PA0013		conserved hypothetical protein	5.667	4.07349e-08	NA	NA	NA	NA	NA	NA
PA0340		conserved hypothetical protein	NA	NA	4.83979	1.01455e-06	NA	NA	3.59389	2.09122e-06
PA0465	creD	inner membrane protein CreD	8.97276	0	27.656	0	NA	NA	2.16174	8.63988e-10
PA0833		hypothetical protein	2.47931	0	2.89729	2.18785e-14	NA	NA	NA	NA
PA1119	yfiB	YfiB	NA	NA	2.30466	1.22846e-06	NA	NA	2.05365	2.83053e-06
PA1199		probable lipoprotein	3.23829	1.10672e-13	NA	NA	2.10408	1.06882e-05	NA	NA
PA1288		probable outer membrane protein precursor	1.95033	5.80685e-10	NA	NA	2.32268	0	NA	NA
PA1496		probable potassium channel	7.08376	4.79302e-06	NA	NA	NA	NA	NA	NA
PA1676		hypothetical protein	NA	NA	3.457	9.17418e-09	NA	NA	5.13413	7.90595e-14
PA1773	cmaX	CmaX protein	2.14659	1.29586e-07	NA	NA	NA	NA	NA	NA
PA2757		hypothetical protein	NA	NA	30.827	1.47499e-06	NA	NA	30.827	5.60605e-08
PA2763		hypothetical protein	NA	NA	65.1771	6.48852e-13	NA	NA	65.1771	4.64414e-14
PA2775		hypothetical protein	3.14834	4.06051e-12	NA	NA	2.57165	1.38645e-07	NA	NA
PA2777		conserved hypothetical protein	NA	NA	3.31872	5.77248e-07	NA	NA	3.08048	1.45666e-07
PA2900		probable outer membrane protein precursor	2.4557	2.1124e-06	NA	NA	NA	NA	NA	NA
PA3278		hypothetical protein	4.45265	0	NA	NA	NA	NA	NA	NA
PA3369		hypothetical protein	NA	NA	49.058	6.39036e-10	-76.237	0	NA	NA
PA3558	arnF	ArnF	NA	NA	33.0609	5.79037e-07	NA	NA	33.0609	1.76961e-08
PA3692	lptF	Lipotoxon F, LptF	NA	NA	6.83717	0	NA	NA	10.1542	1.74229e-13
PA3890		probable permease of ABC transporter	NA	NA	51.6108	2.10078e-10	NA	NA	51.6108	1.05937e-12
PA4014		hypothetical protein	7.08376	9.95385e-12	NA	NA	6.31223	5.86109e-10	NA	NA
PA4034	aqpZ	aquaporin Z	NA	NA	11.0624	4.02657e-14	NA	NA	4.1073	0
PA4940		conserved hypothetical protein	2.8335	1.91877e-05	NA	NA	3.15611	1.41563e-06	NA	NA
PA5107	blc	outer membrane lipoprotein Blc	2.61554	6.53827e-09	2.93845	1.70224e-13	NA	NA	NA	NA
PA5154		probable permease of ABC transporter	3.54188	7.84426e-09	NA	NA	3.15611	5.66536e-07	NA	NA
PA5167		probable c4-dicarboxylate-binding protein	NA	NA	3.68746	2.80368e-14	NA	NA	12.3219	0
PA5182		hypothetical protein	NA	NA	2.63989	8.06539e-14	NA	NA	3.59389	0
PA5183		hypothetical protein	NA	NA	2.7656	1.94961e-10	NA	NA	3.42275	0
PA5424		conserved hypothetical protein	2.12513	1.36582e-10	2.7656	5.20271e-14	NA	NA	NA	NA
Non-coding RNA gene
PA4272.1	P27	P27	2.8335	0	NA	NA	3.15611	1.50197e-14	NA	NA
PA4276.1		tRNA-Trp	NA	NA	2.0742	4.62388e-14	-2.00909	3.12071e-13	NA	NA
PA4704.2	prrF2	regulatory RNA PrrF2	NA	NA	2.58122	1.14696e-13	-4.75268	0	NA	NA
PA4758.1	P32	P32	2.8335	1.45398e-12	NA	NA	2.10408	7.5946e-06	NA	NA
PA5181.1	P34	P34	NA	NA	2.7656	9.87588e-07	NA	NA	3.08048	7.15309e-09
Nucleotide biosynthesis and metabolism
PA5426	purE	phosphoribosylaminoimidazole carboxylase, catalytic subunit	2.8335	8.16063e-08	NA	NA	NA	NA	NA	NA
Protein secretion/export apparatus
PA0076	tagF1	TagF1	4.25025	1.75037e-09	3.68746	3.27817e-07	NA	NA	NA	NA
PA0081	fha1	Fha1	NA	NA	3.39414	7.0385e-10	NA	NA	2.52039	3.90123e-08
PA0088	tssF1	TssF1	NA	NA	2.54726	2.35041e-07	NA	NA	5.13413	1.94851e-14
PA3221	csaA	CsaA protein	11.334	2.41199e-13	NA	NA	6.31223	2.16237e-06	NA	NA
Putative enzymes
PA0745		probable enoyl-CoA hydratase/isomerase	NA	NA	2.0998	4.48589e-13	NA	NA	2.33888	1.94851e-14
PA1023		probable short-chain dehydrogenase	11.334	2.18753e-05	NA	NA	NA	NA	NA	NA
PA1615		probable lipase	2.51867	2.64277e-09	3.31872	0	NA	NA	NA	NA
PA1683		probable sugar aldolase	NA	NA	3.68746	7.493e-08	NA	NA	2.7382	8.50722e-07
PA1828		probable short-chain dehydrogenase	NA	NA	2.4199	1.1275e-06	NA	NA	3.59389	2.47203e-12
PA1832		probable protease	2.42872	8.27194e-07	NA	NA	NA	NA	NA	NA
PA2119		alcohol dehydrogenase (Zn-dependent)	3.13177	3.79521e-10	NA	NA	NA	NA	NA	NA
PA3302		conserved hypothetical protein	2.51867	5.67444e-07	NA	NA	2.33786	1.08929e-05	NA	NA
PA3568		probable acetyl-coa synthetase	NA	NA	2.28162	6.73703e-06	NA	NA	3.38852	3.24964e-11
PA4128		conserved hypothetical protein	11.334	5.07738e-06	NA	NA	NA	NA	NA	NA
PA4615		probable oxidoreductase	3.11685	1.10942e-07	NA	NA	NA	NA	NA	NA
PA5234		probable oxidoreductase	5.1003	1.10564e-07	NA	NA	NA	NA	NA	NA
PA5281		probable hydrolase	5.667	2.28684e-05	NA	NA	NA	NA	NA	NA
PA5546		conserved hypothetical protein	NA	NA	2.91924	1.45227e-07	-3.16845	6.5494e-09	NA	NA
Related to phage, transposon, or plasmid
PA0986		conserved hypothetical protein	NA	NA	25.9227	1.16512e-05	NA	NA	25.9227	7.25831e-07
Secreted Factors (toxins, enzymes, alginate)
PA0423	pasP	PasP	NA	NA	3.1113	0	-2.43575	0	NA	NA
Transcriptional regulators
PA0403	pyrR	transcriptional regulator PyrR	NA	NA	3.04216	2.47431e-10	NA	NA	3.76503	0
PA0463	creB	two-component response regulator CreB	4.95863	3.00329e-08	NA	NA	4.73417	1.26765e-07	NA	NA
PA0491		probable transcriptional regulator	38.739	3.47968e-08	NA	NA	NA	NA	NA	NA
PA0527	dnr	transcriptional regulator Dnr	3.9669	3.80935e-07	NA	NA	NA	NA	NA	NA
PA0535		probable transcriptional regulator	5.667	1.99593e-09	NA	NA	NA	NA	NA	NA
PA0839		probable transcriptional regulator	NA	NA	4.83979	8.21717e-09	NA	NA	81.0578	5.59183e-14
PA1179	phoP	two-component response regulator PhoP	NA	NA	2.50221	0	NA	NA	2.05365	0
PA1261		probable transcriptional regulator	NA	NA	30.416	1.75703e-06	NA	NA	30.416	6.96528e-08
PA1300		probable sigma-70 factor, ECF subfamily	8.50051	2.88132e-06	NA	NA	NA	NA	NA	NA
PA1403		probable transcriptional regulator	5.667	7.61858e-06	NA	NA	NA	NA	NA	NA
PA1437		probable two-component response regulator	NA	NA	49.5913	5.04676e-10	NA	NA	49.5913	3.0361e-12
PA2016	liuR	regulator of liu genes	NA	NA	2.02101	2.08061e-11	NA	NA	1.95097	3.8859e-12
PA2093		probable sigma-70 factor, ECF subfamily	42.2483	7.3517e-09	NA	NA	NA	NA	NA	NA
PA2798		probable two-component response regulator	2.12513	6.55366e-09	NA	NA	NA	NA	NA	NA
PA2885	atuR	putative repressor of atu genes	3.9669	4.51e-08	NA	NA	NA	NA	NA	NA
PA2957		probable transcriptional regulator	2.63111	1.03098e-08	NA	NA	NA	NA	NA	NA
PA3458		probable transcriptional regulator	4.7225	2.73528e-08	NA	NA	NA	NA	NA	NA
PA3899		probable sigma-70 factor, ECF subfamily	4.7225	9.08607e-08	26.8376	7.87031e-06	NA	NA	NA	NA
PA4853	fis	DNA-binding protein Fis	2.57591	1.63184e-12	NA	NA	2.48663	4.17555e-11	NA	NA
PA5261	algR	alginate biosynthesis regulatory protein AlgR	NA	NA	2.85202	0	NA	NA	2.11783	1.34953e-13
PA5403		probable transcriptional regulator	34.6966	2.02262e-07	NA	NA	21.1599	7.63031e-06	NA	NA
PA5550	glmR	GlmR transcriptional regulator	3.778	6.16338e-07	NA	NA	NA	NA	NA	NA
Translation, post-translational modification, degradation
PA0019	def	polypeptide deformylase	NA	NA	2.0742	7.20268e-08	NA	NA	2.56706	4.5978e-13
PA0090	clpV1	ClpV1	NA	NA	2.14698	1.99493e-06	NA	NA	2.75376	7.68424e-11
PA0355	pfpI	protease PfpI	NA	NA	25.3467	1.46516e-05	NA	NA	25.3467	9.7276e-07
PA0767	lepA	GTP-binding protein LepA	1.97333	1.04118e-05	NA	NA	NA	NA	NA	NA
PA0837	slyD	peptidyl-prolyl cis-trans isomerase SlyD	2.36125	6.70858e-11	NA	NA	2.10408	1.05264e-07	NA	NA
PA1996	ppiC1	peptidyl-prolyl cis-trans isomerase C1	5.667	1.6049e-06	NA	NA	NA	NA	NA	NA
PA2755	eco	ecotin precursor	NA	NA	2.4199	2.42421e-10	NA	NA	2.05365	5.97969e-09
PA2970	rpmF	50S ribosomal protein L32	2.20384	6.5573e-13	NA	NA	NA	NA	NA	NA
PA3114	truA	tRNA-pseudouridine synthase I	NA	NA	4.14839	3.03438e-09	NA	NA	4.1073	7.90587e-11
PA3600		conserved hypothetical protein	NA	NA	44.7294	4.13575e-09	NA	NA	44.7294	3.99302e-11
PA4255	rpmC	50S ribosomal protein L29	1.98345	0	NA	NA	2.44073	3.12071e-13	NA	NA
PA5256	dsbH	disulfide bond formation protein	NA	NA	8.29679	1.16983e-11	NA	NA	3.08048	2.19892e-07
PA5569	rnpA	ribonuclease P protein component	2.38014	1.42445e-13	NA	NA	2.10408	2.75165e-12	NA	NA
Transport of small molecules
PA0970	tolR	TolR protein	2.30222	5.1825e-10	2.30466	1.75968e-07	NA	NA	NA	NA
PA1339		amino acid ABC transporter ATP binding protein	2.36125	1.84114e-07	2.30466	7.82117e-07	NA	NA	NA	NA
PA1493	cysP	sulfate-binding protein of ABC transporter	2.96843	6.40192e-11	NA	NA	NA	NA	NA	NA
PA2291		probable glucose-sensitive porin	NA	NA	6.22259	4.92556e-06	NA	NA	9.24143	2.65213e-08
PA3186	oprB	Glucose/carbohydrate outer membrane porin OprB precursor	NA	NA	2.7656	2.47368e-12	NA	NA	5.86757	0
PA3189		probable permease of ABC sugar transporter	NA	NA	8.98819	1.28217e-13	NA	NA	2.66975	5.17167e-07
PA3190		probable binding protein component of ABC sugar transporter	NA	NA	4.24717	8.77675e-14	NA	NA	2.75959	0
PA3441		probable molybdopterin-binding protein	33.251	3.87316e-07	31.6833	1.02255e-06	NA	NA	NA	NA
PA4235	bfrA	bacterioferritin	2.36125	8.14763e-08	NA	NA	NA	NA	NA	NA
PA4502		probable binding protein component of ABC transporter	NA	NA	2.35889	2.09248e-06	NA	NA	2.48149	5.38665e-08
PA4506		probable ATP-binding component of ABC dipeptide transporter	3.778	1.07878e-05	NA	NA	NA	NA	NA	NA
Two-component regulatory systems
PA3879	narL	two-component response regulator NarL	7.08376	1.46586e-07	NA	NA	NA	NA	NA	NA
PA5484	kinB	KinB	NA	NA	2.7656	1.12991e-05	NA	NA	2.82377	9.36543e-07
Genes negatively regulated in an AmpR-independent, ß-lactam-dependent manner (208)
Gene ID	Gene name	Product Name	Condition 1		Condition 2		Condition 3		Condition 4
			Fold Change	Corrected p-value	Fold Change	Corrected p-value	Fold Change	Corrected p-value	Fold Change	Corrected p-value
Adaptation, Protection
PA1150	pys2	pyocin S2	NA	NA	-4.44234	0	NA	NA	-3.81203	0
PA1151	imm2	pyocin S2 immunity protein	NA	NA	-3.1152	0	NA	NA	-3.22128	2.46783e-13
PA3007	lexA	repressor protein LexA	NA	NA	-3.97744	0	NA	NA	-2.62946	3.15414e-14
PA3866		pyocin protein	NA	NA	-3.34085	0	NA	NA	-2.41411	4.27336e-14
Amino acid biosynthesis and metabolism
PA0009	glyQ	glycyl-tRNA synthetase alpha chain	NA	NA	-2.00263	3.89493e-07	2.36708	9.53533e-10	NA	NA
PA4565	proB	glutamate 5-kinase	NA	NA	-2.13145	2.16264e-10	2.06716	8.46766e-10	NA	NA
PA5098	hutH	histidine ammonia-lyase	NA	NA	-14.4634	9.79744e-12	3.82559	1.55058e-06	NA	NA
PA5100	hutU	urocanase	NA	NA	-13.7403	0	NA	NA	-5.35632	3.61182e-06
PA5143	hisB	imidazoleglycerol-phosphate dehydratase	-123.34	0	-10.1244	1.50197e-14	NA	NA	NA	NA
Antibiotic resistance and susceptibility
PA0807	ampDh3	AmpDh3	-2.08871	0	-4.46817	0	NA	NA	NA	NA
PA3719	armR	antirepressor for MexR, ArmR	-29.1771	3.38843e-07	-54.0754	1.21512e-13	NA	NA	NA	NA
Biosynthesis of cofactors, prosthetic groups and carriers
PA0381	thiG	thiamine biosynthesis protein, thiazole moiety	NA	NA	-8.67806	1.20684e-11	NA	NA	-7.791	1.57195e-10
PA0512		conserved hypothetical protein	NA	NA	-25.4657	7.2781e-07	25.4657	7.2127e-07	NA	NA
PA1272	cobO	cob(I)alamin adenosyltransferase	NA	NA	-35.7852	2.7317e-09	NA	NA	-46.9425	3.72938e-10
PA1985	pqqA	pyrroloquinoline quinone biosynthesis protein A	-32.8242	5.33599e-08	-60.8348	0	NA	NA	NA	NA
PA3633	ygbP	4-diphosphocytidyl-2-C-methylerythritol synthase	NA	NA	-3.25427	1.41861e-05	NA	NA	-3.40856	1.87084e-06
PA4891	ureE	urease accessory protein UreE	NA	NA	-26.0721	5.3197e-07	26.0721	5.24953e-07	NA	NA
Carbon compound catabolism
PA0887	acsA	acetyl-coenzyme A synthetase	NA	NA	-2.57128	0	2.12064	2.73668e-13	NA	NA
PA2508	catC	muconolactone delta-isomerase	NA	NA	-45.1557	1.56983e-11	NA	NA	-24.6811	8.14821e-06
PA2512	antA	anthranilate dioxygenase large subunit	NA	NA	-5.60458	1.42445e-13	NA	NA	-12.6604	0
PA2513	antB	anthranilate dioxygenase small subunit	NA	NA	-89.0265	0	NA	NA	-233.568	0
PA4125	hpcD	5-carboxymethyl-2-hydroxymuconate isomerase	NA	NA	-22.2906	4.01281e-06	22.2906	4.16042e-06	NA	NA
Central intermediary metabolism
PA4864	ureD	urease accessory protein	NA	NA	-20.7834	8.97155e-06	20.7834	9.36909e-06	NA	NA
DNA replication, recombination, modification and repair
PA3617	recA	RecA protein	NA	NA	-2.9456	0	NA	NA	-2.06652	4.64414e-14
PA4232	ssb	single-stranded DNA-binding protein	NA	NA	-2.22514	6.97551e-14	2.15803	6.88177e-14	NA	NA
PA4763	recN	DNA repair protein RecN	NA	NA	-5.46396	0	NA	NA	-4.43654	0
Energy metabolism
PA0523	norC	nitric-oxide reductase subunit C	NA	NA	-19.8644	1.46105e-05	19.8644	1.52928e-05	NA	NA
PA1172	napC	cytochrome c-type protein NapC	NA	NA	-36.6843	1.66766e-09	NA	NA	-48.122	2.20976e-10
PA3929	cioB	cyanide insensitive terminal oxidase	-2.19595	1.53374e-06	NA	NA	-6.65375	2.81935e-14	NA	NA
Hypothetical, unclassified, unknown
PA0014		hypothetical protein	-25.9708	1.68898e-06	-32.0887	2.07269e-08	NA	NA	NA	NA
PA0020		hypothetical protein	NA	NA	-2.03803	4.44722e-06	2.41579	3.67018e-08	NA	NA
PA0045		hypothetical protein	-3.17628	1.43388e-05	NA	NA	NA	NA	NA	NA
PA0053		hypothetical protein	NA	NA	-103.061	4.02657e-14	NA	NA	-28.1655	1.72623e-06
PA0116		hypothetical protein	NA	NA	-55.4444	6.30829e-14	NA	NA	-45.457	7.30056e-10
PA0161		hypothetical protein	NA	NA	-4.33903	2.4948e-14	NA	NA	-2.92163	5.13521e-10
PA0250		conserved hypothetical protein	-2.99982	1.96112e-07	NA	NA	-2.69319	6.91417e-06	NA	NA
PA0277		conserved hypothetical protein	NA	NA	-4.09797	3.06687e-11	3.57693	5.09697e-10	NA	NA
PA0449		hypothetical protein	-6.35256	2.38973e-11	-2.65163	1.37925e-06	NA	NA	NA	NA
PA0468		hypothetical protein	NA	NA	-5.78537	7.60576e-06	NA	NA	-5.84325	3.08544e-06
PA0540		hypothetical protein	-30.5342	1.70247e-07	NA	NA	NA	NA	NA	NA
PA0578		conserved hypothetical protein	NA	NA	-107.069	0	NA	NA	-111.723	4.06296e-14
PA0613		hypothetical protein	NA	NA	-7.4039	0	NA	NA	-3.01438	2.8466e-13
PA0615		hypothetical protein	NA	NA	-3.17567	5.03271e-13	NA	NA	-2.30766	7.47034e-14
PA0808		hypothetical protein	-2.11752	1.17374e-05	-10.8476	0	NA	NA	-3.8955	2.85412e-06
PA0819		hypothetical protein	NA	NA	-29.7966	7.27021e-08	NA	NA	-24.4293	9.09468e-06
PA0907		hypothetical protein	NA	NA	-3.79665	0	NA	NA	-2.92163	0
PA0908		hypothetical protein	-2.36961	0	-3.02417	0	NA	NA	NA	NA
PA0922		hypothetical protein	NA	NA	-6.14696	0	NA	NA	-3.8955	0
PA0940		hypothetical protein	NA	NA	-34.3538	5.99798e-09	34.3538	5.49356e-09	NA	NA
PA0947		conserved hypothetical protein	NA	NA	-3.61586	1.43075e-12	NA	NA	-3.65203	1.58853e-13
PA0959		hypothetical protein	NA	NA	-2.74805	8.59418e-10	NA	NA	-3.50595	3.15414e-14
PA1030		hypothetical protein	NA	NA	-4.33903	1.94312e-12	NA	NA	-3.57088	2.21642e-09
PA1035		hypothetical protein	-3.88212	8.85328e-06	NA	NA	NA	NA	NA	NA
PA1039		conserved hypothetical protein	NA	NA	-27.7222	2.22405e-07	NA	NA	-45.457	7.30056e-10
PA1095		hypothetical protein	NA	NA	-3.61586	3.46609e-14	NA	NA	-2.72685	6.04904e-14
PA1152		hypothetical protein	NA	NA	-7.95488	2.80368e-14	NA	NA	-9.73876	0
PA1168		hypothetical protein	-36.8122	7.04501e-09	-27.2904	2.79235e-07	NA	NA	NA	NA
PA1314		hypothetical protein	NA	NA	-22.6362	3.34092e-06	22.6362	3.45695e-06	NA	NA
PA1332		hypothetical protein	NA	NA	-47.6098	4.11366e-12	4.20815	5.42712e-06	NA	NA
PA1362		hypothetical protein	NA	NA	-27.0377	3.18181e-07	27.0377	3.13685e-07	NA	NA
PA1402		hypothetical protein	NA	NA	-19.7302	1.56252e-05	19.7302	1.63829e-05	NA	NA
PA1536		conserved hypothetical protein	-21.8828	1.32523e-05	NA	NA	NA	NA	NA	NA
PA1574		conserved hypothetical protein	NA	NA	-3.97744	2.4948e-14	NA	NA	-2.43469	3.07417e-07
PA1679		hypothetical protein	NA	NA	-22.4621	3.67419e-06	NA	NA	-64.4557	1.32144e-13
PA1743		hypothetical protein	NA	NA	-36.5009	1.84082e-09	36.5009	1.65293e-09	NA	NA
PA1751		hypothetical protein	NA	NA	-46.3503	8.13178e-12	NA	NA	-38.0011	2.10828e-08
PA1842		hypothetical protein	NA	NA	-24.1328	1.48444e-06	NA	NA	-39.5714	1.03538e-08
PA1870		hypothetical protein	-22.191	1.13272e-05	NA	NA	NA	NA	NA	NA
PA1936		hypothetical protein	NA	NA	-21.7916	5.19983e-06	NA	NA	-35.7324	5.76644e-08
PA2146		conserved hypothetical protein	NA	NA	-26.0721	5.3197e-07	26.0721	5.24953e-07	NA	NA
PA2381		hypothetical protein	-5.2938	9.83861e-14	NA	NA	-7.12902	2.21343e-14	NA	NA
PA2405		hypothetical protein	NA	NA	-26.5461	4.12334e-07	NA	NA	-43.5285	1.7378e-09
PA2436		hypothetical protein	NA	NA	-20.1384	1.25857e-05	20.1384	1.32513e-05	NA	NA
PA2450		hypothetical protein	NA	NA	-33.3995	1.01242e-08	NA	NA	-46.9425	3.72938e-10
PA2506		hypothetical protein	-21.5831	1.5353e-05	NA	NA	NA	NA	NA	NA
PA2569		hypothetical protein	NA	NA	-3.61586	6.59807e-13	3.00582	1.09988e-10	-2.43469	3.79366e-06
PA2606		conserved hypothetical protein	NA	NA	-48.6678	2.31304e-12	NA	NA	-59.8517	1.10362e-12
PA2660		hypothetical protein	NA	NA	-28.3109	1.61665e-07	NA	NA	-46.4224	4.72763e-10
PA2780		hypothetical protein	NA	NA	-3.61586	7.89201e-07	5.26019	5.8319e-09	NA	NA
PA3033		hypothetical protein	NA	NA	-3.61586	3.2039e-08	2.63009	8.07129e-06	NA	NA
PA3085		hypothetical protein	NA	NA	-3.61586	1.2048e-08	5.26019	1.71108e-11	NA	NA
PA3140		hypothetical protein	NA	NA	-92.9113	0	14.7285	0	NA	NA
PA3178		hypothetical protein	NA	NA	-69.5255	1.03807e-13	3.15611	1.75201e-06	-57.0016	4.01162e-12
PA3237		hypothetical protein	-21.2914	1.79047e-05	-19.7302	1.56252e-05	NA	NA	NA	NA
PA3250		hypothetical protein	NA	NA	-20.6804	9.46012e-06	NA	NA	-40.6924	6.23171e-09
PA3352		hypothetical protein	NA	NA	-2.58275	4.02657e-14	NA	NA	-2.50425	1.02574e-14
PA3413		conserved hypothetical protein	NA	NA	-2.29004	2.4948e-14	2.66516	6.88177e-14	NA	NA
PA3414		hypothetical protein	NA	NA	-5.78537	0	NA	NA	-5.84325	0
PA3435		conserved hypothetical protein	-2.70572	2.76198e-08	NA	NA	NA	NA	NA	NA
PA3451		hypothetical protein	-45.0161	1.04894e-10	-20.8576	8.59965e-06	NA	NA	NA	NA
PA3463		conserved hypothetical protein	-30.6928	1.57329e-07	-56.8845	0	NA	NA	NA	NA
PA3472		hypothetical protein	NA	NA	-4.33903	1.24129e-10	3.15611	5.44331e-08	NA	NA
PA3492		conserved hypothetical protein	NA	NA	-29.6239	7.89846e-08	14.7285	1.72217e-06	NA	NA
PA3530		conserved hypothetical protein	-4.23504	3.94268e-14	NA	NA	-2.85161	2.09604e-08	NA	NA
PA3536		hypothetical protein	NA	NA	-74.8736	0	NA	NA	-61.3864	5.51301e-13
PA3577		hypothetical protein	-20.7311	2.38007e-05	NA	NA	NA	NA	NA	NA
PA3611		hypothetical protein	NA	NA	-2.41057	1.00971e-06	2.33786	2.14801e-06	NA	NA
PA3634		conserved hypothetical protein	NA	NA	-3.61586	4.57347e-08	5.26019	1.06562e-10	NA	NA
PA3662		hypothetical protein	NA	NA	-3.61586	1.16103e-14	3.50679	5.95121e-14	NA	NA
PA3705	wspD	hypothetical protein	-30.8262	1.46586e-07	NA	NA	NA	NA	NA	NA
PA3722		hypothetical protein	NA	NA	-4.70061	0	NA	NA	-5.84325	0
PA3787		conserved hypothetical protein	-3.05864	3.92664e-06	NA	NA	-4.11899	4.09521e-07	NA	NA
PA3822		conserved hypothetical protein	NA	NA	-2.65163	0	2.50214	1.50197e-14	NA	NA
PA3951		conserved hypothetical protein	-23.4459	6.01463e-06	NA	NA	NA	NA	NA	NA
PA3990		conserved hypothetical protein	NA	NA	-85.8844	0	NA	NA	-46.9425	3.72938e-10
PA4029		conserved hypothetical protein	-5.2938	3.4898e-07	NA	NA	NA	NA	NA	NA
PA4298		hypothetical protein	-24.8773	2.88132e-06	NA	NA	NA	NA	NA	NA
PA4573		hypothetical protein	NA	NA	-42.9422	5.27531e-11	NA	NA	-46.9425	3.72938e-10
PA4574		conserved hypothetical protein	NA	NA	-6.50854	1.69429e-12	3.78734	8.3141e-09	-4.86938	1.36869e-08
PA4575		hypothetical protein	-34.5518	2.24676e-08	NA	NA	-34.5518	3.54767e-07	NA	NA
PA4580		conserved hypothetical protein	NA	NA	-7.95488	2.80368e-14	2.8931	3.72717e-07	-5.84325	5.62348e-10
PA4674		conserved hypothetical protein	NA	NA	-3.61586	3.79187e-14	NA	NA	-3.40856	1.36184e-13
PA4682		hypothetical protein	-24.8298	2.94553e-06	NA	NA	NA	NA	NA	NA
PA4739		conserved hypothetical protein	-2.0587	5.80685e-10	-4.33903	7.1753e-14	NA	NA	-2.92163	5.39989e-09
PA4782		hypothetical protein	NA	NA	-2.5311	2.80813e-08	14.7285	9.30731e-14	NA	NA
PA4793		hypothetical protein	NA	NA	-2.35031	3.59592e-06	2.27941	7.35059e-06	-2.19122	1.19953e-05
PA4794		hypothetical protein	NA	NA	-36.2742	2.08353e-09	NA	NA	-29.74	8.53751e-07
PA4826		hypothetical protein	-2.82336	0	-10.8476	0	NA	NA	-2.92163	2.69847e-07
PA4917		hypothetical protein	NA	NA	-3.79665	0	NA	NA	-5.84325	0
PA4918		hypothetical protein	NA	NA	-3.68817	0	2.43881	0	NA	NA
PA5126		hypothetical protein	NA	NA	-46.796	6.33408e-12	NA	NA	-61.3864	5.51301e-13
PA5227		conserved hypothetical protein	-2.6469	1.33937e-07	NA	NA	-2.37634	6.81646e-06	NA	NA
PA5246		conserved hypothetical protein	NA	NA	-27.7222	2.22405e-07	27.7222	2.15217e-07	NA	NA
PA5247		conserved hypothetical protein	NA	NA	-81.6169	8.97299e-14	NA	NA	-89.2199	5.59183e-14
PA5269		hypothetical protein	NA	NA	-2.89269	1.7242e-05	NA	NA	-2.92163	5.34005e-06
PA5289		hypothetical protein	NA	NA	-67.1281	8.97299e-14	NA	NA	-55.0361	9.82378e-12
PA5397		hypothetical protein	-26.7045	1.17002e-06	-24.7464	1.06399e-06	NA	NA	NA	NA
PA5402		hypothetical protein	-37.316	5.48627e-09	NA	NA	NA	NA	NA	NA
PA5465		hypothetical protein	NA	NA	-3.61586	1.10536e-10	3.50679	2.07133e-10	NA	NA
PA5527		hypothetical protein	NA	NA	-3.3748	8.48649e-14	2.45475	1.54154e-09	NA	NA
Membrane proteins
PA0109		hypothetical protein	NA	NA	-41.7153	1.02889e-10	NA	NA	-34.201	1.14738e-07
PA0215		malonate transporter MadL	NA	NA	-43.2603	4.45707e-11	NA	NA	-70.9354	2.73086e-15
PA0738		conserved hypothetical protein	NA	NA	-35.6106	3.00765e-09	35.6106	2.72673e-09	NA	NA
PA0783	putP	sodium/proline symporter PutP	NA	NA	-3.01321	2.25406e-06	2.76852	9.14046e-06	NA	NA
PA0811		probable major facilitator superfamily (MFS) transporter	NA	NA	-10.1244	2.56512e-09	NA	NA	-6.81713	4.91842e-06
PA0985	pyoS5	pyocin S5	NA	NA	-4.99931	0	NA	NA	-3.21802	6.04904e-14
PA1042		conserved hypothetical protein	NA	NA	-43.8011	3.31934e-11	NA	NA	-47.8814	2.4647e-10
PA1072	braE	branched-chain amino acid transport protein BraE	NA	NA	-2.35031	1.19399e-05	3.41912	6.21397e-09	NA	NA
PA1513		hypothetical protein	-24.0403	4.41897e-06	NA	NA	NA	NA	NA	NA
PA1958		probable transporter	NA	NA	-30.4174	5.15044e-08	8.4163	9.24127e-06	-24.9382	7.27072e-06
PA2558		probable transport protein	-27.2825	8.74375e-07	NA	NA	-27.2825	7.60549e-06	NA	NA
PA2576		hypothetical protein	NA	NA	-43.8011	3.31934e-11	9.46834	3.00224e-08	NA	NA
PA3231		hypothetical protein	NA	NA	-27.5478	2.43973e-07	27.5478	2.37427e-07	NA	NA
PA3526		probable outer membrane protein precursor	NA	NA	-5.0622	1.00364e-08	NA	NA	-5.35632	5.43981e-10
PA3647		probable outer membrane protein precursor	-1.99988	2.73662e-09	NA	NA	NA	NA	NA	NA
PA3747		conserved hypothetical protein	-2.73513	1.33732e-06	NA	NA	NA	NA	NA	NA
PA3837		probable permease of ABC transporter	NA	NA	-3.97744	1.99295e-06	NA	NA	-3.8955	1.31378e-06
PA5095		probable permease of ABC transporter	-27.7388	6.91024e-07	NA	NA	NA	NA	NA	NA
PA5482		hypothetical protein	NA	NA	-54.0754	1.21512e-13	NA	NA	-133.004	1.94851e-14
Motility & Attachment
PA0992	cupC1	fimbrial subunit CupC1	NA	NA	-21.2626	6.92774e-06	NA	NA	-34.8651	8.5505e-08
PA1080	flgE	flagellar hook protein FlgE	NA	NA	-3.13374	1.97512e-07	NA	NA	-2.92163	5.90173e-07
PA1081	flgF	flagellar basal-body rod protein FlgF	NA	NA	-3.85691	3.21243e-10	4.20815	5.07369e-11	NA	NA
PA1083	flgH	flagellar L-ring protein precursor FlgH	NA	NA	-10.8476	5.76392e-14	2.42778	4.25858e-06	NA	NA
PA1087	flgL	flagellar hook-associated protein type 3 FlgL	NA	NA	-12.2939	3.70865e-11	NA	NA	-9.73876	8.51494e-09
PA1092	fliC	flagellin type B	NA	NA	-2.4568	0	NA	NA	-2.32129	0
PA1100	fliE	flagellar hook-basal body complex protein FliE	-3.17628	9.41664e-11	-2.41057	3.90759e-08	NA	NA	NA	NA
PA1107		conserved hypothetical protein	-21.7183	1.43933e-05	NA	NA	NA	NA	NA	NA
PA1447	fliQ	flagellar biosynthetic protein FliQ	-26.2594	1.45925e-06	-64.8905	0	NA	NA	NA	NA
PA4299	tadD	TadD	-25.6189	2.01173e-06	NA	NA	-25.6189	1.52185e-05	NA	NA
Non-coding RNA gene
PA0668.5		5S ribosomal RNA	-2.2563	0	NA	NA	NA	NA	NA	NA
PA0836.1	P5	P5	-33.2866	4.23044e-08	NA	NA	-33.2866	5.97926e-07	NA	NA
PA4451.1	P35	P35	-38.1185	3.64358e-09	NA	NA	-38.1185	7.75511e-08	NA	NA
PA5471.1		PA5471 leader peptide	-56.2701	3.33184e-13	NA	NA	-56.2701	3.14831e-11	NA	NA
Putative enzymes
PA0249		probable acetyltransferase	NA	NA	-29.3967	8.89344e-08	NA	NA	-32.1351	2.92101e-07
PA2580		conserved hypothetical protein	NA	NA	-22.234	4.12011e-06	NA	NA	-24.3053	9.59846e-06
PA3172		probable hydrolase	NA	NA	-3.97744	4.04276e-08	3.3064	6.66126e-07	-3.40856	1.2045e-06
PA3968		probable pseudouridine synthase	-4.58796	1.16334e-06	NA	NA	-6.17849	6.35706e-07	NA	NA
PA4114		lysine decarboxylase	-4.23504	1.7614e-06	NA	NA	NA	NA	NA	NA
PA4709		probable hemin degrading factor	-39.9439	1.44164e-09	NA	NA	NA	NA	NA	NA
PA5445		probable coenzyme A transferase	NA	NA	-4.19439	5.04428e-10	2.54242	5.91413e-06	NA	NA
Related to phage, transposon, or plasmid
PA0621		conserved hypothetical protein	-2.01011	9.38258e-13	-4.32755	0	NA	NA	-2.13325	2.44428e-13
PA0632		hypothetical protein	-2.06145	0	-5.70844	0	NA	NA	-2.21712	0
PA0635		hypothetical protein	-2.07831	0	-3.39202	0	NA	NA	NA	NA
PA0638		probable bacteriophage protein	-2.28608	5.87915e-13	-3.42399	1.89741e-13	NA	NA	NA	NA
PA0642		hypothetical protein	NA	NA	-3.84486	5.73061e-13	NA	NA	-2.01268	0
PA0643		hypothetical protein	NA	NA	-3.66678	6.05596e-13	NA	NA	-2.2358	0
PA0646		hypothetical protein	NA	NA	-3.70818	7.2822e-13	NA	NA	-2.08244	0
PA0647		hypothetical protein	-2.40959	5.92725e-13	-5.44789	1.23591e-13	NA	NA	NA	NA
PA0909		hypothetical protein	NA	NA	-6.7496	0	NA	NA	-4.22013	0
Transcription, RNA processing and degradation
PA0733		probable pseudouridylate synthase	NA	NA	-31.6025	2.70215e-08	10.5204	2.31236e-06	NA	NA
Transcriptional regulators
PA0367		probable transcriptional regulator	-4.58796	5.83867e-06	-3.61586	3.31183e-07	NA	NA	NA	NA
PA0424	mexR	multidrug resistance operon repressor MexR	NA	NA	-59.1906	0	NA	NA	-97.0568	4.10963e-14
PA0610	prtN	transcriptional regulator PrtN	-2.21836	1.50197e-13	-9.85321	0	NA	NA	-3.40856	0
PA0611	prtR	transcriptional regulator PrtR	NA	NA	-4.15824	0	NA	NA	-2.31295	6.20509e-09
PA0612	ptrB	repressor, PtrB	NA	NA	-5.0622	0	NA	NA	-2.09383	3.14e-13
PA0708		probable transcriptional regulator	NA	NA	-20.4917	1.05297e-05	NA	NA	-25.2007	6.46623e-06
PA0831	oruR	transcriptional regulator OruR	-6.70548	7.90912e-07	NA	NA	NA	NA	NA	NA
PA0906		probable transcriptional regulator	NA	NA	-3.90513	1.50197e-14	2.2724	4.70574e-09	NA	NA
PA1603		probable transcriptional regulator	NA	NA	-41.4194	1.20701e-10	NA	NA	-33.9584	1.28398e-07
PA2277	arsR	ArsR protein	-26.9327	1.04593e-06	NA	NA	NA	NA	NA	NA
PA2332		probable transcriptional regulator	-20.8684	2.2198e-05	NA	NA	NA	NA	NA	NA
PA2387	fpvI	FpvI	NA	NA	-27.3757	2.66382e-07	NA	NA	-29.9259	7.84076e-07
PA2511		probable transcriptional regulator	NA	NA	-26.2282	4.88093e-07	NA	NA	-64.5108	1.37408e-13
PA3067		probable transcriptional regulator	NA	NA	-39.4604	3.57237e-10	NA	NA	-32.3523	2.6413e-07
PA3220		probable transcriptional regulator	NA	NA	-45.805	1.10055e-11	NA	NA	-37.554	2.5757e-08
PA3341		probable transcriptional regulator	-2.58808	8.89005e-08	NA	NA	-2.61397	4.28063e-07	NA	NA
PA4109	ampR	transcriptional regulator AmpR	-6.74408	0	-6.3951	0	NA	NA	NA	NA
PA4227	pchR	transcriptional regulator PchR	-7.41132	8.50884e-09	NA	NA	-4.99032	2.15205e-06	NA	NA
PA4764	fur	ferric uptake regulation protein	NA	NA	-2.24987	0	NA	NA	-2.597	0
PA5308	lrp	leucine-responsive regulatory protein	-4.58796	1.25493e-07	NA	NA	NA	NA	NA	NA
PA5374	betI	transcriptional regulator BetI	NA	NA	-5.78537	3.894e-15	3.88445	0	NA	NA
Translation, post-translational modification, degradation
PA2618		hypothetical protein	NA	NA	-30.9329	3.91974e-08	NA	NA	-30.4331	6.24244e-07
PA3049	rmf	ribosome modulation factor	-2.29398	0	NA	NA	-2.47139	0	NA	NA
PA5049	rpmE	50S ribosomal protein L31	NA	NA	-2.12432	0	2.14982	0	NA	NA
PA5315	rpmG	50S ribosomal protein L33	NA	NA	-3.29445	0	2.15668	0	-2.27238	0
PA5470		probable peptide chain release factor	NA	NA	-12.2939	0	NA	NA	-4.86938	4.92796e-07
Transport of small molecules
PA0892	aotP	arginine/ornithine transport protein AotP	NA	NA	-2.10377	1.39958e-08	2.49372	1.36054e-11	NA	NA
PA3790	oprC	Putative copper transport outer membrane porin OprC precursor	NA	NA	-4.04976	9.11561e-07	NA	NA	-4.28505	7.52432e-08

## Sheet: Supplementary Table 6
Supplementary Table 6: Functional enrichment of genes: AmpR-, AmpR-ß-lactam- and ß-lactam-dependent genes (Supplementary Tables 2, 3 and 4) were tested for enrichment of functional categories using GOEAST (Zheng 2008 NAR). There was no significant enrichment in the AmpR-ß-lactam-dependent and ß-lactam-dependent gene sets.
AmpR +ve
GOID	Ontology	Term	# in list	# in genome	Log-odd ratio	p-value
GO:0050896	biological_process	response to stimulus	25	208	0.989	0.0451
GO:0006518	biological_process	peptide metabolic process	8	15	3.138	0.000227
GO:0009237	biological_process	siderophore metabolic process	8	9	3.875	1.51e-06
GO:0019184	biological_process	nonribosomal peptide biosynthetic process	8	12	3.46	2.85e-05
GO:0019290	biological_process	siderophore biosynthetic process	8	9	3.875	1.51e-06
GO:0019748	biological_process	secondary metabolic process	8	10	3.723	3.58e-06
GO:0043043	biological_process	peptide biosynthetic process	8	13	3.345	5.87e-05
GO:0043603	biological_process	cellular amide metabolic process	8	21	2.653	0.00412
GO:0043604	biological_process	amide biosynthetic process	8	17	2.958	0.000679
GO:0044550	biological_process	secondary metabolite biosynthetic process	8	10	3.723	3.58e-06
GO:0016999	biological_process	antibiotic metabolic process	4	6	3.46	0.0331
GO:0017000	biological_process	antibiotic biosynthetic process	4	6	3.46	0.0331
GO:0017144	biological_process	drug metabolic process	4	6	3.46	0.0331
AmpR -ve
GOID	Ontology	Term	# in list	# in genome	Log-odd ratio	p-value
GO:0005737	cellular_component	cytoplasm	14	48	1.714	0.0185
GO:0005840	cellular_component	ribosome	13	31	2.238	0.00136
GO:0030529	cellular_component	ribonucleoprotein complex	13	32	2.193	0.00142
GO:0043226	cellular_component	organelle	13	48	1.608	0.056
GO:0043228	cellular_component	non-membrane-bounded organelle	13	48	1.608	0.056
GO:0043229	cellular_component	intracellular organelle	13	48	1.608	0.056
GO:0043232	cellular_component	intracellular non-membrane-bounded organelle	13	48	1.608	0.056
GO:0044391	cellular_component	ribosomal subunit	13	31	2.238	0.00136
GO:0044422	cellular_component	organelle part	13	42	1.8	0.0185
GO:0044444	cellular_component	cytoplasmic part	14	44	1.84	0.00804
GO:0044446	cellular_component	intracellular organelle part	13	33	2.148	0.00162
GO:0006119	biological_process	oxidative phosphorylation	6	12	2.492	0.0807
GO:0016310	biological_process	phosphorylation	6	12	2.492	0.0807
GO:0015934	cellular_component	large ribosomal subunit	9	18	2.492	0.00563
